# Supplementary material for: Microenvironmental niche divergence shapes BRCA1-dysregulated ovarian cancer morphological plasticity
Source: Nat Commun. 2018 Sep 25;9:3917. doi: 10.1038/s41467-018-06130-3 (PMC6156340; doi:10.1038/s41467-018-06130-3)
Supplement: Supplementary file 3 — Supplementary Data 1 [file 41467_2018_6130_MOESM3_ESM.xlsx]

## Sheet: Sheet1
Supplementary Data 1. Immunohistochemistry scores for H&E image analysis validation. Each row is a sample and columns denote the following information: Cancer, Lym, Stromal: percentage of cells from H&E calculated by averaging regional scores; CK7, CD3, SMA: sample-level scores from IHC calculated as the average of regional scores; CK7cancer, CD3lym and SMAstromal: spatial correlation between IHC…
ID	BRCA status	stage	Surgery	surgical outcome	Cancer	Lym	Stromal	CK7	CD3	SMA	CK7cancer	CD3lym	SMAstromal	CD3Gal3	RegVal_HE-CK7	RegVal_HE-CD3	RegVal_HE-SMA	RegVal_Average	RegVal_Std	DIV_gal3	DIVnot_gal3
1949	BRCAwt	3B	Primary surgery	no residual disease	0.711	0.079	0.361	0.622	0.14	0.429	0.769167	0.591371	0.785656	-0.495942	0.919803	0.88307	0.9043	0.902391	0.0184409	0.123546	0.0887079
3851	BRCAwt	3C	Primary surgery	no residual disease	0.756	0.08	0.225	0.718	0.079	0.198	0.791599	0.807323	0.607291	-0.355606	0.944567	0.976848	0.975378	0.965597	0.0182281	0.233356	0.227597
4800	BRCA1	3C	Primary surgery	optimal	0.845	0.068	0.225	0.841	0.049	0.199	0.713197	0.782699	0.674689	-0.117741	0.933985	0.950136	0.9415	0.941874	0.00808176	0.329443	0.266561
4971	BRCAwt	3C	Primary surgery	no residual disease	0.802	0.07	0.242	0.77	0.063	0.192	0.791594	0.587982	0.80869	-0.673438	0.94458	0.900438	0.94104	0.928686	0.0245274	0.26428	0.18416
6471	BRCAwt	3A	Primary surgery	optimal	0.662	0.068	0.21	0.406	0.049	0.16	0.68294	0.534384	0.668576	-0.189903	0.867231	0.914765	0.781371	0.854455	0.0676086	NaN	NaB
7286	BRCAwt	3A	Primary surgery	optimal	0.903	0.068	0.166	0.872	0.066	0.089	0.719614	0.700703	0.666159	-0.402749	0.84165	0.902161	0.921017	0.888276	0.0414657	NaN	NaN
13028	BRCA1	3C	Primary surgery	no residual disease	0.709	0.071	0.26	0.546	0.056	0.268	0.723379	0.718224	0.683349	-0.534438	0.865708	0.745781	0.899206	0.836898	0.0806682	0.375618	0.321526
