# Supplementary material for: Microenvironmental niche divergence shapes BRCA1-dysregulated ovarian cancer morphological plasticity
Source: Nat Commun. 2018 Sep 25;9:3917. doi: 10.1038/s41467-018-06130-3 (PMC6156340; doi:10.1038/s41467-018-06130-3)
Supplement: Supplementary file 4 — Supplementary Data 2 [file 41467_2018_6130_MOESM4_ESM.csv]

Supplementary Data 2. Differential gene expression analysis results.
Probe.Set.ID	Gene.Symbol	Entrez.Gene	Ensembl	Gene.Title	Gene.Ontology.Biological.Process	Gene.Ontology.Cellular.Component	logFC	P.Value	FDR
204558_at	RAD54L	8438	---	RAD54-like (S. cerevisiae)	0000724 // double-strand break repair via homologous recombination // inferred from electronic annotation /// 0000733 // DNA strand renaturation // inferred from direct assay /// 0006281 // DNA repair // traceable author statement /// 0006302 // double-strand break repair // inferred from electronic annotation /// 0006310 // DNA recombination // traceable author statement /// 0006974 // cellular …	0005634 // nucleus // inferred from direct assay /// 0005730 // nucleolus // inferred from direct assay	-0.221173793	3.75E-05	TRUE
208910_s_at	C1QBP	708	ENSG00000108561 /// OTTHUMG00000177875	complement component 1, q subcomponent binding protein	0000122 // negative regulation of transcription from RNA polymerase II promoter // inferred from direct assay /// 0002376 // immune system process // inferred from electronic annotation /// 0006351 // transcription, DNA-templated // inferred from electronic annotation /// 0006355 // regulation of transcription, DNA-templated // inferred from electronic annotation /// 0006397 // mRNA processing //…	0005576 // extracellular region // inferred from electronic annotation /// 0005615 // extracellular space // inferred from electronic annotation /// 0005634 // nucleus // inferred from direct assay /// 0005730 // nucleolus // inferred from electronic annotation /// 0005737 // cytoplasm // inferred from sequence or structural similarity /// 0005739 // mitochondrion // inferred from direct assay //…	-0.244146879	6.26E-05	TRUE
203418_at	CCNA2	890	ENSG00000145386 /// OTTHUMG00000133072	cyclin A2	0000079 // regulation of cyclin-dependent protein serine/threonine kinase activity // inferred from electronic annotation /// 0000086 // G2/M transition of mitotic cell cycle // traceable author statement /// 0000278 // mitotic cell cycle // traceable author statement /// 0007049 // cell cycle // inferred from electronic annotation /// 0007067 // mitotic nuclear division // inferred from electron…	0001939 // female pronucleus // inferred from electronic annotation /// 0001940 // male pronucleus // inferred from electronic annotation /// 0005634 // nucleus // inferred from direct assay /// 0005654 // nucleoplasm // traceable author statement /// 0005737 // cytoplasm // inferred from direct assay	-0.39202444	9.99E-05	TRUE
205393_s_at	CHEK1	1111	ENSG00000149554 /// OTTHUMG00000165853	checkpoint kinase 1	0000077 // DNA damage checkpoint // inferred from direct assay /// 0000077 // DNA damage checkpoint // inferred from mutant phenotype /// 0000086 // G2/M transition of mitotic cell cycle // inferred from electronic annotation /// 0006260 // DNA replication // traceable author statement /// 0006281 // DNA repair // inferred from mutant phenotype /// 0006468 // protein phosphorylation // inferred f…	0000781 // chromosome, telomeric region // inferred from direct assay /// 0000785 // chromatin // inferred from sequence or structural similarity /// 0000794 // condensed nuclear chromosome // inferred from direct assay /// 0005615 // extracellular space // inferred from direct assay /// 0005634 // nucleus // inferred from direct assay /// 0005654 // nucleoplasm // traceable author statement /// …	-0.277678851	0.000128709	TRUE
220196_at	MUC16	94025	ENSG00000181143 /// OTTHUMG00000169191	mucin 16, cell surface associated	0007155 // cell adhesion // non-traceable author statement /// 0016266 // O-glycan processing // traceable author statement /// 0043687 // post-translational protein modification // traceable author statement /// 0044267 // cellular protein metabolic process // traceable author statement	0005576 // extracellular region // inferred from electronic annotation /// 0005615 // extracellular space // inferred from electronic annotation /// 0005796 // Golgi lumen // traceable author statement /// 0005886 // plasma membrane // inferred from electronic annotation /// 0009897 // external side of plasma membrane // inferred from electronic annotation /// 0016020 // membrane // inferred from…	0.53548541	0.000134324	TRUE
211851_x_at	BRCA1	672	ENSG00000012048 /// OTTHUMG00000157426	breast cancer 1, early onset	0000724 // double-strand break repair via homologous recombination // inferred from direct assay /// 0000724 // double-strand break repair via homologous recombination // traceable author statement /// 0006260 // DNA replication // inferred from electronic annotation /// 0006281 // DNA repair // traceable author statement /// 0006301 // postreplication repair // inferred from direct assay /// 000…	0000151 // ubiquitin ligase complex // non-traceable author statement /// 0000793 // condensed chromosome // inferred from electronic annotation /// 0000794 // condensed nuclear chromosome // inferred from electronic annotation /// 0001726 // ruffle // inferred from direct assay /// 0005634 // nucleus // inferred from direct assay /// 0005654 // nucleoplasm // traceable author statement /// 00056…	-0.093505204	0.000146928	TRUE
221521_s_at	GINS2	51659	ENSG00000131153 /// OTTHUMG00000137646	GINS complex subunit 2 (Psf2 homolog)	0000278 // mitotic cell cycle // traceable author statement /// 0006260 // DNA replication // inferred from electronic annotation /// 0006271 // DNA strand elongation involved in DNA replication // traceable author statement	0005634 // nucleus // inferred from electronic annotation /// 0005654 // nucleoplasm // traceable author statement	-0.316675609	0.000147192	TRUE
219311_at	CEP76	79959	ENSG00000101624 /// OTTHUMG00000131701	centrosomal protein 76kDa	0000086 // G2/M transition of mitotic cell cycle // traceable author statement /// 0000278 // mitotic cell cycle // traceable author statement /// 0046599 // regulation of centriole replication // inferred from mutant phenotype	0005737 // cytoplasm // inferred from electronic annotation /// 0005813 // centrosome // inferred from direct assay /// 0005814 // centriole // inferred from direct assay /// 0005815 // microtubule organizing center // inferred from electronic annotation /// 0005829 // cytosol // traceable author statement /// 0005856 // cytoskeleton // inferred from electronic annotation /// 0043234 // protein c…	-0.253578927	0.000192692	TRUE
210170_at	PDLIM3	27295	ENSG00000154553 /// OTTHUMG00000160412	PDZ and LIM domain 3	0007015 // actin filament organization // inferred from electronic annotation /// 0007507 // heart development // inferred from electronic annotation	0005737 // cytoplasm // inferred from direct assay /// 0015629 // actin cytoskeleton // inferred from electronic annotation /// 0030018 // Z disc // inferred from electronic annotation	0.130754468	0.000201162	TRUE
203564_at	FANCG	2189	ENSG00000221829 /// OTTHUMG00000019850	Fanconi anemia, complementation group G	0000075 // cell cycle checkpoint // traceable author statement /// 0000160 // phosphorelay signal transduction system // inferred from electronic annotation /// 0001541 // ovarian follicle development // inferred from electronic annotation /// 0006281 // DNA repair // traceable author statement /// 0006974 // cellular response to DNA damage stimulus // inferred from electronic annotation /// 0007…	0005634 // nucleus // inferred from electronic annotation /// 0005654 // nucleoplasm // traceable author statement /// 0005730 // nucleolus // inferred from direct assay /// 0005737 // cytoplasm // inferred from direct assay /// 0005739 // mitochondrion // inferred from direct assay /// 0005886 // plasma membrane // inferred from direct assay /// 0043240 // Fanconi anaemia nuclear complex // infe…	-0.23575947	0.000219338	TRUE
209839_at	DNM3	26052	ENSG00000197959 /// OTTHUMG00000034913	dynamin 3	0006184 // GTP catabolic process // inferred from electronic annotation /// 0006184 // GTP catabolic process // inferred from sequence or structural similarity /// 0006897 // endocytosis // inferred from sequence or structural similarity /// 0007416 // synapse assembly // inferred from sequence or structural similarity /// 0008152 // metabolic process // inferred from electronic annotation /// 00…	0005737 // cytoplasm // inferred from electronic annotation /// 0005739 // mitochondrion // inferred from electronic annotation /// 0005856 // cytoskeleton // inferred from electronic annotation /// 0005874 // microtubule // inferred from electronic annotation /// 0014069 // postsynaptic density // inferred from sequence or structural similarity /// 0043197 // dendritic spine // inferred from seq…	0.170009575	0.00024109	TRUE
209286_at	CDC42EP3	10602	ENSG00000163171 /// OTTHUMG00000100971	CDC42 effector protein (Rho GTPase binding) 3	0007165 // signal transduction // traceable author statement /// 0008360 // regulation of cell shape // inferred from electronic annotation	0005737 // cytoplasm // inferred from electronic annotation /// 0005856 // cytoskeleton // inferred from electronic annotation /// 0012505 // endomembrane system // inferred from electronic annotation /// 0015629 // actin cytoskeleton // inferred from direct assay /// 0016020 // membrane // inferred from electronic annotation	0.281415126	0.00029205	TRUE
219787_s_at	ECT2	1894	ENSG00000114346 /// OTTHUMG00000156762	epithelial cell transforming 2	0000902 // cell morphogenesis // inferred from electronic annotation /// 0000910 // cytokinesis // inferred from mutant phenotype /// 0006810 // transport // inferred from electronic annotation /// 0007049 // cell cycle // inferred from electronic annotation /// 0007264 // small GTPase mediated signal transduction // traceable author statement /// 0007399 // nervous system development // inferred…	0005634 // nucleus // inferred from direct assay /// 0005737 // cytoplasm // inferred from direct assay /// 0005819 // spindle // inferred from electronic annotation /// 0005829 // cytosol // traceable author statement /// 0005856 // cytoskeleton // inferred from electronic annotation /// 0005911 // cell-cell junction // inferred from direct assay /// 0005923 // tight junction // inferred from di…	-0.282485489	0.000298677	TRUE
45633_at	GINS3	64785	ENSG00000181938 /// OTTHUMG00000133486	GINS complex subunit 3 (Psf3 homolog)	0006260 // DNA replication // inferred from electronic annotation	0005634 // nucleus // inferred from direct assay /// 0005730 // nucleolus // inferred from direct assay	-0.15535215	0.000313337	TRUE
212656_at	TSFM	10102	ENSG00000123297 /// OTTHUMG00000153042	Ts translation elongation factor, mitochondrial	0006412 // translation // inferred from electronic annotation /// 0006414 // translational elongation // inferred from electronic annotation /// 0032784 // regulation of DNA-templated transcription, elongation // traceable author statement	0005622 // intracellular // inferred from electronic annotation /// 0005634 // nucleus // inferred from direct assay /// 0005739 // mitochondrion // inferred from direct assay	-0.165239017	0.000343164	TRUE
203362_s_at	MAD2L1	4085	ENSG00000164109 /// OTTHUMG00000132967	MAD2 mitotic arrest deficient-like 1 (yeast)	0000070 // mitotic sister chromatid segregation // inferred from electronic annotation /// 0000278 // mitotic cell cycle // traceable author statement /// 0007049 // cell cycle // inferred from electronic annotation /// 0007067 // mitotic nuclear division // inferred from electronic annotation /// 0007093 // mitotic cell cycle checkpoint // inferred from direct assay /// 0007094 // mitotic spindl…	0000775 // chromosome, centromeric region // inferred from electronic annotation /// 0000776 // kinetochore // inferred from direct assay /// 0000777 // condensed chromosome kinetochore // inferred from electronic annotation /// 0000922 // spindle pole // inferred from electronic annotation /// 0005634 // nucleus // inferred from direct assay /// 0005643 // nuclear pore // inferred from direct as…	-0.314168065	0.000357107	TRUE
215136_s_at	EXOSC8	11340	ENSG00000120699 /// OTTHUMG00000016742	exosome component 8	0000288 // nuclear-transcribed mRNA catabolic process, deadenylation-dependent decay // traceable author statement /// 0006364 // rRNA processing // inferred from electronic annotation /// 0010467 // gene expression // traceable author statement /// 0016070 // RNA metabolic process // traceable author statement /// 0016071 // mRNA metabolic process // traceable author statement /// 0043928 // exo…	0000178 // exosome (RNase complex) // inferred from direct assay /// 0005634 // nucleus // inferred from direct assay /// 0005730 // nucleolus // inferred from electronic annotation /// 0005737 // cytoplasm // inferred from direct assay /// 0005829 // cytosol // traceable author statement	-0.206912468	0.000359263	TRUE
208732_at	RAB2A	5862	ENSG00000104388 /// OTTHUMG00000134298	RAB2A, member RAS oncogene family	0000278 // mitotic cell cycle // traceable author statement /// 0006184 // GTP catabolic process // inferred from direct assay /// 0006184 // GTP catabolic process // traceable author statement /// 0006810 // transport // inferred from electronic annotation /// 0006886 // intracellular protein transport // inferred from electronic annotation /// 0006888 // ER to Golgi vesicle-mediated transport /…	0000139 // Golgi membrane // traceable author statement /// 0005622 // intracellular // inferred from electronic annotation /// 0005634 // nucleus // inferred from direct assay /// 0005737 // cytoplasm // inferred from electronic annotation /// 0005765 // lysosomal membrane // inferred from direct assay /// 0005783 // endoplasmic reticulum // inferred from electronic annotation /// 0005789 // end…	0.180746313	0.000437038	TRUE
216962_at	RPAIN	84268	ENSG00000129197 /// OTTHUMG00000177872	RPA interacting protein	0006261 // DNA-dependent DNA replication // inferred from physical interaction /// 0006281 // DNA repair // inferred from physical interaction /// 0006310 // DNA recombination // inferred from physical interaction /// 0006606 // protein import into nucleus // inferred from direct assay /// 0009411 // response to UV // inferred from direct assay	0005634 // nucleus // inferred from direct assay /// 0005730 // nucleolus // inferred from direct assay /// 0005737 // cytoplasm // inferred from direct assay /// 0005737 // cytoplasm // inferred from electronic annotation /// 0016605 // PML body // inferred from direct assay /// 0016605 // PML body // inferred from electronic annotation	-0.121897891	0.000452879	TRUE
202483_s_at	RANBP1	5902	ENSG00000099901 /// OTTHUMG00000150490	RAN binding protein 1	0007051 // spindle organization // inferred from electronic annotation /// 0007165 // signal transduction // traceable author statement /// 0016032 // viral process // traceable author statement /// 0043547 // positive regulation of GTPase activity // inferred from electronic annotation /// 0046604 // positive regulation of mitotic centrosome separation // inferred from electronic annotation /// …	0005634 // nucleus // traceable author statement /// 0005635 // nuclear envelope // traceable author statement /// 0005737 // cytoplasm // traceable author statement /// 0005813 // centrosome // inferred from electronic annotation	-0.201488256	0.000516782	TRUE
218447_at	CMC2	56942	ENSG00000103121 /// OTTHUMG00000137625	C-x(9)-C motif containing 2	---	0005739 // mitochondrion // inferred from direct assay	-0.173942794	0.000517388	TRUE
201708_s_at	NIPSNAP1	8508	ENSG00000184117 /// OTTHUMG00000151294	nipsnap homolog 1 (C. elegans)	0019233 // sensory perception of pain // inferred from electronic annotation	0005739 // mitochondrion // inferred from sequence or structural similarity /// 0005743 // mitochondrial inner membrane // inferred from electronic annotation /// 0016020 // membrane // inferred from electronic annotation /// 0097060 // synaptic membrane // inferred from electronic annotation	-0.230017181	0.000553804	TRUE
209090_s_at	SH3GLB1	51100	ENSG00000097033 /// OTTHUMG00000010257	SH3-domain GRB2-like endophilin B1	0006654 // phosphatidic acid biosynthetic process // inferred from electronic annotation /// 0006915 // apoptotic process // inferred from electronic annotation /// 0008654 // phospholipid biosynthetic process // inferred from electronic annotation /// 0032461 // positive regulation of protein oligomerization // inferred from direct assay /// 0051084 // 'de novo' posttranslational protein folding…	0000139 // Golgi membrane // inferred from electronic annotation /// 0005737 // cytoplasm // inferred from direct assay /// 0005739 // mitochondrion // inferred from electronic annotation /// 0005741 // mitochondrial outer membrane // inferred from electronic annotation /// 0005794 // Golgi apparatus // inferred from electronic annotation /// 0016020 // membrane // inferred from electronic annota…	0.213152039	0.000557638	TRUE
220651_s_at	MCM10	55388	ENSG00000065328 /// OTTHUMG00000017694	minichromosome maintenance complex component 10	0000082 // G1/S transition of mitotic cell cycle // traceable author statement /// 0000278 // mitotic cell cycle // traceable author statement /// 0006260 // DNA replication // traceable author statement /// 0008283 // cell proliferation // inferred from electronic annotation	0005634 // nucleus // inferred from direct assay /// 0005654 // nucleoplasm // traceable author statement /// 0005730 // nucleolus // inferred from direct assay /// 0005737 // cytoplasm // inferred from direct assay	-0.297073956	0.000561397	TRUE
208085_s_at	ARHGAP6	395	ENSG00000047648 /// OTTHUMG00000021134	Rho GTPase activating protein 6	0007015 // actin filament organization // inferred from electronic annotation /// 0007165 // signal transduction // inferred from electronic annotation /// 0007202 // activation of phospholipase C activity // inferred from direct assay /// 0007264 // small GTPase mediated signal transduction // traceable author statement /// 0007266 // Rho protein signal transduction // non-traceable author state…	0005622 // intracellular // inferred from electronic annotation /// 0005737 // cytoplasm // inferred from mutant phenotype /// 0005829 // cytosol // traceable author statement /// 0005884 // actin filament // non-traceable author statement /// 0015629 // actin cytoskeleton // inferred from sequence or structural similarity	0.052016037	0.000575119	TRUE
212086_x_at	LMNA	4000	ENSG00000160789 /// OTTHUMG00000013961	lamin A/C	0000278 // mitotic cell cycle // traceable author statement /// 0006915 // apoptotic process // traceable author statement /// 0006921 // cellular component disassembly involved in execution phase of apoptosis // traceable author statement /// 0006987 // activation of signaling protein activity involved in unfolded protein response // traceable author statement /// 0006997 // nucleus organization…	0005634 // nucleus // inferred from direct assay /// 0005635 // nuclear envelope // inferred from direct assay /// 0005635 // nuclear envelope // traceable author statement /// 0005638 // lamin filament // inferred from electronic annotation /// 0005638 // lamin filament // traceable author statement /// 0005652 // nuclear lamina // traceable author statement /// 0005654 // nucleoplasm // traceab…	0.160263201	0.000640653	TRUE
200788_s_at	PEA15	8682	ENSG00000162734 /// OTTHUMG00000031605	phosphoprotein enriched in astrocytes 15	0006810 // transport // traceable author statement /// 0006915 // apoptotic process // inferred from electronic annotation /// 0008643 // carbohydrate transport // inferred from electronic annotation /// 0042981 // regulation of apoptotic process // inferred from electronic annotation /// 0043278 // response to morphine // inferred from electronic annotation /// 0046325 // negative regulation of …	0005737 // cytoplasm // inferred from electronic annotation /// 0005875 // microtubule associated complex // non-traceable author statement	0.160600417	0.000645693	TRUE
201531_at	ZFP36	7538	ENSG00000128016 /// OTTHUMG00000182970	ZFP36 ring finger protein	0000122 // negative regulation of transcription from RNA polymerase II promoter // inferred from mutant phenotype /// 0000288 // nuclear-transcribed mRNA catabolic process, deadenylation-dependent decay // inferred from direct assay /// 0000289 // nuclear-transcribed mRNA poly(A) tail shortening // inferred from electronic annotation /// 0006357 // regulation of transcription from RNA polymerase …	0005634 // nucleus // inferred from direct assay /// 0005737 // cytoplasm // inferred from direct assay /// 0005829 // cytosol // inferred from direct assay /// 0005829 // cytosol // traceable author statement /// 0010494 // cytoplasmic stress granule // inferred from direct assay	0.346904477	0.00067465	TRUE
203871_at	SENP3	26168	ENSG00000161956 /// OTTHUMG00000178333	SUMO1/sentrin/SMT3 specific peptidase 3	0006508 // proteolysis // inferred from electronic annotation /// 0019538 // protein metabolic process // inferred from electronic annotation	0005634 // nucleus // inferred from electronic annotation /// 0005654 // nucleoplasm // inferred from electronic annotation /// 0005730 // nucleolus // inferred from direct assay /// 0005737 // cytoplasm // inferred from electronic annotation /// 0071339 // MLL1 complex // inferred from direct assay	-0.15490449	0.000699386	TRUE
217806_s_at	POLDIP2	26073	ENSG00000004142 /// OTTHUMG00000132065	polymerase (DNA-directed), delta interacting protein 2	0070584 // mitochondrion morphogenesis // inferred from electronic annotation	0005634 // nucleus // inferred from electronic annotation /// 0005739 // mitochondrion // inferred from direct assay /// 0042645 // mitochondrial nucleoid // inferred from direct assay	-0.126199591	0.000718271	TRUE
209053_s_at	WHSC1	7468	ENSG00000109685 /// OTTHUMG00000121147	Wolf-Hirschhorn syndrome candidate 1	0000122 // negative regulation of transcription from RNA polymerase II promoter // inferred from electronic annotation /// 0003149 // membranous septum morphogenesis // inferred from electronic annotation /// 0003289 // atrial septum primum morphogenesis // inferred from electronic annotation /// 0003290 // atrial septum secundum morphogenesis // inferred from electronic annotation /// 0006351 //…	0005634 // nucleus // inferred from direct assay /// 0005694 // chromosome // inferred from electronic annotation /// 0005730 // nucleolus // inferred from direct assay /// 0005737 // cytoplasm // inferred from electronic annotation /// 0031965 // nuclear membrane // inferred from direct assay	-0.270730162	0.000743746	TRUE
212870_at	SOS2	6655	ENSG00000100485 /// OTTHUMG00000140292	son of sevenless homolog 2 (Drosophila)	0007264 // small GTPase mediated signal transduction // traceable author statement /// 0007411 // axon guidance // traceable author statement /// 0032319 // regulation of Rho GTPase activity // inferred from electronic annotation /// 0032321 // positive regulation of Rho GTPase activity // inferred from electronic annotation /// 0035023 // regulation of Rho protein signal transduction // inferred…	0005622 // intracellular // inferred from electronic annotation /// 0005829 // cytosol // traceable author statement	0.176456823	0.000768475	TRUE
201693_s_at	EGR1	1958	ENSG00000120738 /// OTTHUMG00000129197	early growth response 1	0000122 // negative regulation of transcription from RNA polymerase II promoter // inferred from electronic annotation /// 0001975 // response to amphetamine // inferred from electronic annotation /// 0006351 // transcription, DNA-templated // inferred from electronic annotation /// 0006355 // regulation of transcription, DNA-templated // inferred from electronic annotation /// 0006366 // transcr…	0005634 // nucleus // inferred from direct assay /// 0005634 // nucleus // inferred from sequence or structural similarity /// 0005654 // nucleoplasm // traceable author statement /// 0005730 // nucleolus // inferred from direct assay /// 0005737 // cytoplasm // inferred from direct assay /// 0005737 // cytoplasm // inferred from sequence or structural similarity	0.420059131	0.000800269	TRUE
217077_s_at	GABBR2	9568	ENSG00000136928 /// OTTHUMG00000020345	gamma-aminobutyric acid (GABA) B receptor, 2	0007165 // signal transduction // inferred from electronic annotation /// 0007186 // G-protein coupled receptor signaling pathway // traceable author statement /// 0007194 // negative regulation of adenylate cyclase activity // traceable author statement /// 0007214 // gamma-aminobutyric acid signaling pathway // inferred from direct assay /// 0007268 // synaptic transmission // traceable author …	0005737 // cytoplasm // inferred from electronic annotation /// 0005886 // plasma membrane // traceable author statement /// 0005887 // integral component of plasma membrane // inferred from direct assay /// 0016020 // membrane // inferred from electronic annotation /// 0016021 // integral component of membrane // inferred from electronic annotation /// 0030054 // cell junction // inferred from e…	0.085630895	0.000851173	TRUE
203716_s_at	DPP4	1803	ENSG00000197635 /// OTTHUMG00000132056	dipeptidyl-peptidase 4	0001666 // response to hypoxia // inferred from direct assay /// 0006508 // proteolysis // inferred from electronic annotation /// 0007155 // cell adhesion // inferred from electronic annotation /// 0008284 // positive regulation of cell proliferation // inferred from direct assay /// 0010716 // negative regulation of extracellular matrix disassembly // inferred from direct assay /// 0031295 // T…	0005576 // extracellular region // inferred from electronic annotation /// 0005765 // lysosomal membrane // inferred from direct assay /// 0005886 // plasma membrane // inferred from direct assay /// 0009986 // cell surface // inferred from direct assay /// 0016020 // membrane // inferred from direct assay /// 0016020 // membrane // inferred from electronic annotation /// 0016021 // integral comp…	0.122362094	0.000872352	TRUE
201202_at	PCNA	5111	ENSG00000132646 /// OTTHUMG00000031798	proliferating cell nuclear antigen	0000077 // DNA damage checkpoint // inferred from electronic annotation /// 0000082 // G1/S transition of mitotic cell cycle // traceable author statement /// 0000083 // regulation of transcription involved in G1/S transition of mitotic cell cycle // traceable author statement /// 0000278 // mitotic cell cycle // traceable author statement /// 0000722 // telomere maintenance via recombination // …	0005634 // nucleus // inferred from direct assay /// 0005654 // nucleoplasm // traceable author statement /// 0005663 // DNA replication factor C complex // traceable author statement /// 0005730 // nucleolus // inferred from direct assay /// 0005737 // cytoplasm // inferred from direct assay /// 0005813 // centrosome // inferred from direct assay /// 0015630 // microtubule cytoskeleton // inferr…	-0.192189176	0.000886046	TRUE
207175_at	ADIPOQ	9370	ENSG00000181092 /// OTTHUMG00000156521	adiponectin, C1Q and collagen domain containing	0001666 // response to hypoxia // inferred from electronic annotation /// 0001934 // positive regulation of protein phosphorylation // inferred from direct assay /// 0006006 // glucose metabolic process // inferred from sequence or structural similarity /// 0006091 // generation of precursor metabolites and energy // traceable author statement /// 0006635 // fatty acid beta-oxidation // inferred …	0005576 // extracellular region // traceable author statement /// 0005581 // collagen trimer // inferred from electronic annotation /// 0005615 // extracellular space // inferred from direct assay /// 0005783 // endoplasmic reticulum // inferred from sequence or structural similarity /// 0009986 // cell surface // inferred from direct assay /// 0070062 // extracellular vesicular exosome // inferr…	0.062654614	0.000902967	TRUE
204825_at	MELK	9833	ENSG00000165304 /// OTTHUMG00000019906	maternal embryonic leucine zipper kinase	0000086 // G2/M transition of mitotic cell cycle // traceable author statement /// 0006468 // protein phosphorylation // inferred from electronic annotation /// 0006915 // apoptotic process // inferred from direct assay /// 0007049 // cell cycle // inferred from electronic annotation /// 0008283 // cell proliferation // inferred from direct assay /// 0008631 // intrinsic apoptotic signaling pathw…	0005737 // cytoplasm // inferred from electronic annotation /// 0005886 // plasma membrane // inferred from direct assay /// 0005938 // cell cortex // inferred from direct assay /// 0016020 // membrane // inferred from direct assay /// 0016020 // membrane // inferred from electronic annotation	-0.259072764	0.000946132	TRUE
211048_s_at	PDIA4	9601	ENSG00000155660 /// OTTHUMG00000150248	protein disulfide isomerase family A, member 4	0006457 // protein folding // not recorded /// 0006662 // glycerol ether metabolic process // inferred from electronic annotation /// 0009306 // protein secretion // traceable author statement /// 0034976 // response to endoplasmic reticulum stress // not recorded /// 0045454 // cell redox homeostasis // inferred from electronic annotation /// 0061077 // chaperone-mediated protein folding // infe…	0005783 // endoplasmic reticulum // not recorded /// 0005788 // endoplasmic reticulum lumen // inferred from electronic annotation /// 0009986 // cell surface // inferred from direct assay /// 0042470 // melanosome // inferred from electronic annotation	-0.220978135	0.000996616	TRUE
212851_at	DCUN1D4	23142	ENSG00000109184 /// OTTHUMG00000128700	DCN1, defective in cullin neddylation 1, domain containing 4	---	0005634 // nucleus // inferred from direct assay	-0.224846828	0.001007373	TRUE
220186_s_at	CDHR2	54825	ENSG00000074276 /// OTTHUMG00000163229	cadherin-related family member 2	0007155 // cell adhesion // inferred from direct assay /// 0007156 // homophilic cell adhesion // inferred from electronic annotation /// 0030308 // negative regulation of cell growth // inferred from direct assay	0005886 // plasma membrane // inferred from electronic annotation /// 0016020 // membrane // inferred from electronic annotation /// 0016021 // integral component of membrane // inferred from direct assay /// 0016324 // apical plasma membrane // inferred from electronic annotation /// 0030054 // cell junction // inferred from electronic annotation /// 0070062 // extracellular vesicular exosome //…	0.053254922	0.001022137	TRUE
213056_at	FRMD4B	23150	ENSG00000114541 /// OTTHUMG00000158772	FERM domain containing 4B	0090162 // establishment of epithelial cell polarity // inferred from electronic annotation	0001726 // ruffle // inferred from electronic annotation /// 0005615 // extracellular space // inferred from direct assay /// 0005737 // cytoplasm // inferred from electronic annotation /// 0005856 // cytoskeleton // inferred from electronic annotation	0.303348116	0.001079951	TRUE
204822_at	TTK	7272	ENSG00000112742 /// OTTHUMG00000015088	TTK protein kinase	0006468 // protein phosphorylation // inferred from electronic annotation /// 0007051 // spindle organization // traceable author statement /// 0007052 // mitotic spindle organization // traceable author statement /// 0007093 // mitotic cell cycle checkpoint // inferred from electronic annotation /// 0007094 // mitotic spindle assembly checkpoint // traceable author statement /// 0008284 // posit…	0005819 // spindle // traceable author statement /// 0016020 // membrane // inferred from direct assay	-0.279496807	0.001115168	TRUE
209101_at	CTGF	1490	ENSG00000118523 /// OTTHUMG00000015573	connective tissue growth factor	0001502 // cartilage condensation // inferred from electronic annotation /// 0001503 // ossification // inferred from electronic annotation /// 0001525 // angiogenesis // inferred from electronic annotation /// 0001558 // regulation of cell growth // inferred from electronic annotation /// 0001934 // positive regulation of protein phosphorylation // inferred from electronic annotation /// 0006260…	0005576 // extracellular region // traceable author statement /// 0005578 // proteinaceous extracellular matrix // inferred from electronic annotation /// 0005615 // extracellular space // inferred from electronic annotation /// 0005794 // Golgi apparatus // inferred from direct assay /// 0005801 // cis-Golgi network // inferred from electronic annotation /// 0005829 // cytosol // inferred from e…	0.438192214	0.001112449	TRUE
203145_at	SPAG5	10615	ENSG00000076382 /// OTTHUMG00000166586	sperm associated antigen 5	0000070 // mitotic sister chromatid segregation // inferred from mutant phenotype /// 0007049 // cell cycle // non-traceable author statement /// 0007051 // spindle organization // inferred from mutant phenotype /// 0007051 // spindle organization // non-traceable author statement /// 0007059 // chromosome segregation // inferred from mutant phenotype /// 0007067 // mitotic nuclear division // in…	0000775 // chromosome, centromeric region // inferred from electronic annotation /// 0000776 // kinetochore // inferred from direct assay /// 0000777 // condensed chromosome kinetochore // inferred from electronic annotation /// 0000922 // spindle pole // inferred from electronic annotation /// 0005634 // nucleus // inferred from direct assay /// 0005694 // chromosome // inferred from electronic …	-0.200922452	0.001131239	TRUE
202768_at	FOSB	2354	ENSG00000125740 /// OTTHUMG00000182122	FBJ murine osteosarcoma viral oncogene homolog B	0000122 // negative regulation of transcription from RNA polymerase II promoter // traceable author statement /// 0006355 // regulation of transcription, DNA-templated // inferred from electronic annotation /// 0006366 // transcription from RNA polymerase II promoter // inferred from electronic annotation /// 0007275 // multicellular organismal development // traceable author statement /// 000756…	0005634 // nucleus // inferred from electronic annotation	0.38736009	0.00115771	TRUE
203920_at	NR1H3	10062	ENSG00000025434 /// OTTHUMG00000150628	nuclear receptor subfamily 1, group H, member 3	0000122 // negative regulation of transcription from RNA polymerase II promoter // inferred from sequence or structural similarity /// 0006351 // transcription, DNA-templated // inferred from electronic annotation /// 0006355 // regulation of transcription, DNA-templated // inferred from electronic annotation /// 0006367 // transcription initiation from RNA polymerase II promoter // traceable aut…	0000790 // nuclear chromatin // inferred from direct assay /// 0005634 // nucleus // traceable author statement /// 0005654 // nucleoplasm // traceable author statement	-0.212603566	0.001163603	TRUE
213769_at	KSR1	8844	ENSG00000141068 /// OTTHUMG00000132051	kinase suppressor of ras 1	0006468 // protein phosphorylation // inferred from electronic annotation /// 0007265 // Ras protein signal transduction // non-traceable author statement /// 0035556 // intracellular signal transduction // inferred from electronic annotation /// 0043410 // positive regulation of MAPK cascade // inferred from electronic annotation	0005622 // intracellular // non-traceable author statement /// 0005737 // cytoplasm // inferred from electronic annotation /// 0005783 // endoplasmic reticulum // inferred from electronic annotation /// 0005789 // endoplasmic reticulum membrane // inferred from electronic annotation /// 0016020 // membrane // inferred from direct assay /// 0016020 // membrane // inferred from electronic annotation	0.044153017	0.00118755	TRUE
201755_at	MCM5	4174	ENSG00000100297 /// OTTHUMG00000150961	minichromosome maintenance complex component 5	0000082 // G1/S transition of mitotic cell cycle // traceable author statement /// 0000278 // mitotic cell cycle // traceable author statement /// 0006260 // DNA replication // traceable author statement /// 0006270 // DNA replication initiation // inferred from electronic annotation /// 0006271 // DNA strand elongation involved in DNA replication // traceable author statement /// 0007049 // cell…	0005634 // nucleus // inferred from direct assay /// 0005654 // nucleoplasm // traceable author statement /// 0005730 // nucleolus // inferred from direct assay /// 0016020 // membrane // inferred from direct assay /// 0042555 // MCM complex // inferred from direct assay	-0.167732454	0.001216198	TRUE
205908_s_at	OMD	4958	ENSG00000127083 /// OTTHUMG00000020225	osteomodulin	0005975 // carbohydrate metabolic process // traceable author statement /// 0007155 // cell adhesion // inferred from electronic annotation /// 0018146 // keratan sulfate biosynthetic process // traceable author statement /// 0030203 // glycosaminoglycan metabolic process // traceable author statement /// 0042339 // keratan sulfate metabolic process // traceable author statement /// 0042340 // ke…	0005576 // extracellular region // traceable author statement /// 0005578 // proteinaceous extracellular matrix // inferred from electronic annotation /// 0005796 // Golgi lumen // traceable author statement /// 0043202 // lysosomal lumen // traceable author statement	0.078196154	0.001238545	TRUE
217980_s_at	MRPL16	54948	ENSG00000166902 /// OTTHUMG00000167410	mitochondrial ribosomal protein L16	0006412 // translation // inferred from electronic annotation	0005739 // mitochondrion // inferred from electronic annotation /// 0005840 // ribosome // inferred from electronic annotation /// 0030529 // ribonucleoprotein complex // inferred from electronic annotation	-0.161379555	0.001250971	TRUE
212099_at	RHOB	388	ENSG00000143878 /// OTTHUMG00000090755	ras homolog family member B	0000910 // cytokinesis // inferred from mutant phenotype /// 0001525 // angiogenesis // inferred from electronic annotation /// 0006184 // GTP catabolic process // traceable author statement /// 0006810 // transport // inferred from electronic annotation /// 0006915 // apoptotic process // traceable author statement /// 0006927 // transformed cell apoptotic process // inferred from sequence or st…	0005622 // intracellular // inferred from electronic annotation /// 0005634 // nucleus // inferred from sequence or structural similarity /// 0005768 // endosome // inferred from electronic annotation /// 0005829 // cytosol // traceable author statement /// 0005886 // plasma membrane // inferred from direct assay /// 0005886 // plasma membrane // traceable author statement /// 0010008 // endosome…	0.270240962	0.001308909	TRUE
208078_s_at	SIK1	150094	ENSG00000142178 /// OTTHUMG00000086874	salt-inducible kinase 1	0000122 // negative regulation of transcription from RNA polymerase II promoter // inferred from electronic annotation /// 0002028 // regulation of sodium ion transport // inferred from sequence or structural similarity /// 0006351 // transcription, DNA-templated // inferred from electronic annotation /// 0006355 // regulation of transcription, DNA-templated // inferred from electronic annotation…	0005634 // nucleus // inferred from direct assay /// 0005667 // transcription factor complex // inferred from electronic annotation /// 0005730 // nucleolus // inferred from direct assay /// 0005737 // cytoplasm // inferred from direct assay /// 0005737 // cytoplasm // inferred from sequence or structural similarity /// 0005829 // cytosol // inferred from electronic annotation	0.279775771	0.001401055	TRUE
212208_at	MED13L	23389	ENSG00000123066 /// OTTHUMG00000169404	mediator complex subunit 13-like	0006351 // transcription, DNA-templated // inferred from electronic annotation /// 0006355 // regulation of transcription, DNA-templated // inferred from electronic annotation /// 0006357 // regulation of transcription from RNA polymerase II promoter // inferred from electronic annotation /// 0006366 // transcription from RNA polymerase II promoter // inferred from electronic annotation	0005634 // nucleus // inferred from electronic annotation /// 0016592 // mediator complex // inferred from electronic annotation	0.180005335	0.001433576	TRUE
221255_s_at	EMC6	83460	ENSG00000127774 /// OTTHUMG00000180187	ER membrane protein complex subunit 6	---	0005783 // endoplasmic reticulum // inferred from electronic annotation /// 0016020 // membrane // inferred from electronic annotation /// 0016021 // integral component of membrane // inferred from direct assay /// 0072546 // ER membrane protein complex // inferred from direct assay	-0.129157874	0.001470995	TRUE
204739_at	CENPC	1060	ENSG00000145241 /// OTTHUMG00000160735	centromere protein C	0000278 // mitotic cell cycle // inferred from mutant phenotype /// 0000278 // mitotic cell cycle // traceable author statement /// 0007049 // cell cycle // inferred from electronic annotation /// 0007059 // chromosome segregation // inferred from mutant phenotype /// 0007067 // mitotic nuclear division // inferred from electronic annotation /// 0051301 // cell division // inferred from electroni…	0000775 // chromosome, centromeric region // inferred from electronic annotation /// 0000776 // kinetochore // inferred from direct assay /// 0000777 // condensed chromosome kinetochore // inferred from electronic annotation /// 0000780 // condensed nuclear chromosome, centromeric region // inferred from direct assay /// 0005634 // nucleus // inferred from direct assay /// 0005694 // chromosome /…	-0.168476572	0.001466581	TRUE
205501_at	PDE10A	10846	ENSG00000112541 /// OTTHUMG00000015986	phosphodiesterase 10A	0006198 // cAMP catabolic process // inferred from electronic annotation /// 0007165 // signal transduction // inferred from electronic annotation /// 0007596 // blood coagulation // traceable author statement /// 0008152 // metabolic process // inferred from electronic annotation /// 0010738 // regulation of protein kinase A signaling // inferred from electronic annotation /// 0043949 // regulat…	0005737 // cytoplasm // inferred from electronic annotation /// 0005829 // cytosol // traceable author statement	0.067452494	0.001488231	TRUE
202613_at	CTPS1	1503	ENSG00000171793 /// OTTHUMG00000005712	CTP synthase 1	0006139 // nucleobase-containing compound metabolic process // traceable author statement /// 0006221 // pyrimidine nucleotide biosynthetic process // inferred from electronic annotation /// 0006241 // CTP biosynthetic process // inferred from direct assay /// 0006541 // glutamine metabolic process // inferred from electronic annotation /// 0015949 // nucleobase-containing small molecule intercon…	0005829 // cytosol // traceable author statement /// 0016020 // membrane // inferred from direct assay	-0.213189821	0.001493297	TRUE
218626_at	EIF4ENIF1	56478	ENSG00000184708 /// OTTHUMG00000030793	eukaryotic translation initiation factor 4E nuclear import factor 1	0006413 // translational initiation // inferred from electronic annotation /// 0006810 // transport // inferred from electronic annotation /// 0015031 // protein transport // inferred from electronic annotation	0005634 // nucleus // traceable author statement /// 0005737 // cytoplasm // traceable author statement /// 0005829 // cytosol // inferred from electronic annotation /// 0016020 // membrane // inferred from direct assay /// 0016605 // PML body // inferred from electronic annotation /// 0016607 // nuclear speck // inferred from electronic annotation /// 0043231 // intracellular membrane-bounded or…	-0.156548119	0.001505167	TRUE
218663_at	NCAPG	64151	ENSG00000109805 /// OTTHUMG00000128539	non-SMC condensin I complex, subunit G	0000278 // mitotic cell cycle // traceable author statement /// 0007049 // cell cycle // inferred from electronic annotation /// 0007067 // mitotic nuclear division // inferred from electronic annotation /// 0007076 // mitotic chromosome condensation // inferred from direct assay /// 0007076 // mitotic chromosome condensation // non-traceable author statement /// 0030261 // chromosome condensatio…	0000793 // condensed chromosome // inferred from electronic annotation /// 0000796 // condensin complex // inferred from direct assay /// 0005634 // nucleus // non-traceable author statement /// 0005694 // chromosome // inferred from electronic annotation /// 0005737 // cytoplasm // inferred from direct assay /// 0005813 // centrosome // inferred from direct assay /// 0005829 // cytosol // tracea…	-0.245439402	0.001507664	TRUE
211754_s_at	SLC25A17	10478	ENSG00000100372 /// OTTHUMG00000151139	solute carrier family 25 (mitochondrial carrier; peroxisomal membrane protein, 34kDa), member 17	0001561 // fatty acid alpha-oxidation // traceable author statement /// 0006635 // fatty acid beta-oxidation // inferred from genetic interaction /// 0006810 // transport // inferred from electronic annotation /// 0006839 // mitochondrial transport // inferred from electronic annotation /// 0015866 // ADP transport // inferred from direct assay /// 0015867 // ATP transport // inferred from geneti…	0005737 // cytoplasm // inferred from electronic annotation /// 0005739 // mitochondrion // inferred from electronic annotation /// 0005743 // mitochondrial inner membrane // inferred from electronic annotation /// 0005777 // peroxisome // inferred from direct assay /// 0005778 // peroxisomal membrane // inferred from direct assay /// 0005778 // peroxisomal membrane // traceable author statement …	-0.14072808	0.001523095	TRUE
201487_at	CTSC	1075	ENSG00000109861 /// OTTHUMG00000167290	cathepsin C	0001913 // T cell mediated cytotoxicity // inferred from electronic annotation /// 0006508 // proteolysis // inferred from direct assay /// 0006915 // apoptotic process // inferred from electronic annotation /// 0006955 // immune response // traceable author statement /// 0007568 // aging // inferred from electronic annotation /// 0010033 // response to organic substance // inferred from electron…	0005615 // extracellular space // inferred from direct assay /// 0005764 // lysosome // inferred from sequence or structural similarity /// 0005764 // lysosome // traceable author statement /// 0005783 // endoplasmic reticulum // inferred from electronic annotation /// 0005794 // Golgi apparatus // inferred from electronic annotation /// 0016020 // membrane // inferred from direct assay /// 00700…	-0.219860421	0.001531644	TRUE
212256_at	GALNT10	55568	ENSG00000164574 /// OTTHUMG00000130145	polypeptide N-acetylgalactosaminyltransferase 10	0006486 // protein glycosylation // inferred from electronic annotation /// 0006493 // protein O-linked glycosylation // inferred from electronic annotation /// 0008152 // metabolic process // inferred from electronic annotation /// 0016266 // O-glycan processing // traceable author statement /// 0043687 // post-translational protein modification // traceable author statement /// 0044267 // cellu…	0000139 // Golgi membrane // traceable author statement /// 0005794 // Golgi apparatus // inferred from electronic annotation /// 0016020 // membrane // inferred from electronic annotation /// 0016021 // integral component of membrane // inferred from electronic annotation	0.202486013	0.001556816	TRUE
209189_at	FOS	2353	ENSG00000170345 /// OTTHUMG00000171774	FBJ murine osteosarcoma viral oncogene homolog	0001661 // conditioned taste aversion // inferred from electronic annotation /// 0002224 // toll-like receptor signaling pathway // traceable author statement /// 0002755 // MyD88-dependent toll-like receptor signaling pathway // traceable author statement /// 0002756 // MyD88-independent toll-like receptor signaling pathway // traceable author statement /// 0006306 // DNA methylation // traceabl…	0005634 // nucleus // inferred from direct assay /// 0005654 // nucleoplasm // traceable author statement /// 0005667 // transcription factor complex // inferred from electronic annotation /// 0005730 // nucleolus // inferred from direct assay /// 0005737 // cytoplasm // inferred from electronic annotation /// 0005783 // endoplasmic reticulum // inferred from electronic annotation /// 0005829 // …	0.481134864	0.001564395	TRUE
221206_at	PMS2 /// PMS2CL	5395 /// 441194	ENSG00000187953 /// OTTHUMG00000151857	PMS2 postmeiotic segregation increased 2 (S. cerevisiae) /// PMS2 C-terminal like pseudogene	0006200 // ATP catabolic process // not recorded /// 0006281 // DNA repair // inferred from electronic annotation /// 0006298 // mismatch repair // inferred from direct assay /// 0006974 // cellular response to DNA damage stimulus // inferred from electronic annotation /// 0016446 // somatic hypermutation of immunoglobulin genes // not recorded /// 0016447 // somatic recombination of immunoglobul…	0005634 // nucleus // inferred by curator /// 0005634 // nucleus // inferred from direct assay /// 0005730 // nucleolus // inferred from direct assay /// 0005737 // cytoplasm // inferred from direct assay /// 0015630 // microtubule cytoskeleton // inferred from direct assay /// 0032300 // mismatch repair complex // inferred from electronic annotation /// 0032389 // MutLalpha complex // not record…	0.176942068	0.001582559	TRUE
205212_s_at	ACAP1	9744	ENSG00000072818 /// OTTHUMG00000102199	ArfGAP with coiled-coil, ankyrin repeat and PH domains 1	0006810 // transport // inferred from electronic annotation /// 0015031 // protein transport // inferred from electronic annotation /// 0032312 // regulation of ARF GTPase activity // inferred from electronic annotation /// 0043547 // positive regulation of GTPase activity // inferred from electronic annotation	0005768 // endosome // inferred from electronic annotation /// 0016020 // membrane // inferred from direct assay /// 0016020 // membrane // inferred from electronic annotation /// 0055038 // recycling endosome membrane // inferred from electronic annotation	-0.067696705	0.001617481	TRUE
202107_s_at	MCM2	4171	ENSG00000073111 /// OTTHUMG00000159637	minichromosome maintenance complex component 2	0000082 // G1/S transition of mitotic cell cycle // traceable author statement /// 0000278 // mitotic cell cycle // traceable author statement /// 0006260 // DNA replication // traceable author statement /// 0006268 // DNA unwinding involved in DNA replication // inferred from electronic annotation /// 0006270 // DNA replication initiation // inferred from mutant phenotype /// 0006271 // DNA stra…	0000785 // chromatin // inferred from direct assay /// 0005634 // nucleus // inferred from direct assay /// 0005654 // nucleoplasm // traceable author statement /// 0005664 // nuclear origin of replication recognition complex // inferred from electronic annotation /// 0005730 // nucleolus // inferred from direct assay /// 0005737 // cytoplasm // inferred from direct assay /// 0015630 // microtubu…	-0.202062865	0.001619059	TRUE
203302_at	DCK	1633	ENSG00000156136 /// OTTHUMG00000129908	deoxycytidine kinase	0006139 // nucleobase-containing compound metabolic process // inferred from electronic annotation /// 0006144 // purine nucleobase metabolic process // traceable author statement /// 0006206 // pyrimidine nucleobase metabolic process // traceable author statement /// 0006220 // pyrimidine nucleotide metabolic process // inferred from direct assay /// 0009157 // deoxyribonucleoside monophosphate …	0005634 // nucleus // inferred from electronic annotation /// 0005829 // cytosol // traceable author statement	-0.210194637	0.001615288	TRUE
218402_s_at	HPS4	89781	ENSG00000100099 /// OTTHUMG00000030459	Hermansky-Pudlak syndrome 4	0006605 // protein targeting // inferred from direct assay /// 0006996 // organelle organization // inferred from electronic annotation /// 0007040 // lysosome organization // inferred from direct assay /// 0007596 // blood coagulation // inferred from electronic annotation /// 0007599 // hemostasis // traceable author statement /// 0030318 // melanocyte differentiation // inferred from electroni…	0005737 // cytoplasm // inferred from direct assay /// 0005764 // lysosome // inferred from direct assay /// 0016020 // membrane // inferred from direct assay /// 0016023 // cytoplasmic membrane-bounded vesicle // inferred from electronic annotation /// 0031085 // BLOC-3 complex // inferred from physical interaction /// 0042470 // melanosome // inferred from direct assay /// 0042827 // platelet d…	-0.126375597	0.001752782	TRUE
213206_at	GOSR2	9570	---	golgi SNAP receptor complex member 2	0006810 // transport // inferred from electronic annotation /// 0006888 // ER to Golgi vesicle-mediated transport // traceable author statement /// 0006987 // activation of signaling protein activity involved in unfolded protein response // traceable author statement /// 0015031 // protein transport // inferred from electronic annotation /// 0016192 // vesicle-mediated transport // inferred from …	0000139 // Golgi membrane // traceable author statement /// 0005794 // Golgi apparatus // inferred from electronic annotation /// 0005795 // Golgi stack // inferred from electronic annotation /// 0016020 // membrane // inferred from direct assay /// 0016020 // membrane // inferred from electronic annotation /// 0016021 // integral component of membrane // inferred from electronic annotation	-0.111400419	0.001765315	TRUE
208672_s_at	SRSF3	6428	ENSG00000112081 /// OTTHUMG00000014599	serine/arginine-rich splicing factor 3	0000398 // mRNA splicing, via spliceosome // traceable author statement /// 0006366 // transcription from RNA polymerase II promoter // traceable author statement /// 0006369 // termination of RNA polymerase II transcription // traceable author statement /// 0006397 // mRNA processing // inferred from electronic annotation /// 0006406 // mRNA export from nucleus // traceable author statement /// …	0005634 // nucleus // inferred from electronic annotation /// 0005654 // nucleoplasm // traceable author statement /// 0005737 // cytoplasm // inferred from electronic annotation /// 0016607 // nuclear speck // inferred from electronic annotation	-0.07476598	0.001771312	TRUE
203483_at	SEMA4G	57715	ENSG00000095539 /// OTTHUMG00000018922	sema domain, immunoglobulin domain (Ig), transmembrane domain (TM) and short cytoplasmic domain, (semaphorin) 4G	0007275 // multicellular organismal development // inferred from electronic annotation /// 0007399 // nervous system development // inferred from electronic annotation /// 0030154 // cell differentiation // inferred from electronic annotation	0005886 // plasma membrane // inferred from electronic annotation /// 0016020 // membrane // inferred from electronic annotation /// 0016021 // integral component of membrane // inferred from electronic annotation	0.049179782	0.001795643	TRUE
201873_s_at	ABCE1	6059	ENSG00000164163 /// OTTHUMG00000161478	ATP-binding cassette, sub-family E (OABP), member 1	0006200 // ATP catabolic process // inferred from electronic annotation /// 0006401 // RNA catabolic process // traceable author statement /// 0008152 // metabolic process // inferred from electronic annotation /// 0009615 // response to virus // traceable author statement /// 0016032 // viral process // inferred from electronic annotation /// 0019048 // modulation by virus of host morphology or …	0005737 // cytoplasm // inferred from direct assay /// 0005739 // mitochondrion // inferred from direct assay /// 0016020 // membrane // inferred from direct assay	-0.147710637	0.001797085	TRUE
200079_s_at	KARS	3735	ENSG00000065427 /// OTTHUMG00000137609	lysyl-tRNA synthetase	0006412 // translation // inferred from electronic annotation /// 0006418 // tRNA aminoacylation for protein translation // traceable author statement /// 0006430 // lysyl-tRNA aminoacylation // inferred from direct assay /// 0008033 // tRNA processing // non-traceable author statement /// 0008219 // cell death // inferred from electronic annotation /// 0010467 // gene expression // traceable aut…	0005576 // extracellular region // inferred from electronic annotation /// 0005634 // nucleus // inferred from electronic annotation /// 0005737 // cytoplasm // inferred from direct assay /// 0005739 // mitochondrion // inferred from direct assay /// 0005759 // mitochondrial matrix // traceable author statement /// 0005829 // cytosol // traceable author statement /// 0005886 // plasma membrane //…	-0.133158838	0.001878085	TRUE
222360_at	DPH5	51611	ENSG00000117543 /// OTTHUMG00000010829	diphthamide biosynthesis 5	0008152 // metabolic process // inferred from electronic annotation /// 0017183 // peptidyl-diphthamide biosynthetic process from peptidyl-histidine // inferred from electronic annotation /// 0017183 // peptidyl-diphthamide biosynthetic process from peptidyl-histidine // non-traceable author statement /// 0032259 // methylation // inferred from electronic annotation	---	0.087592725	0.001904621	TRUE
202706_s_at	UMPS	7372	ENSG00000114491 /// OTTHUMG00000159431	uridine monophosphate synthetase	0006206 // pyrimidine nucleobase metabolic process // traceable author statement /// 0006207 // 'de novo' pyrimidine nucleobase biosynthetic process // inferred from electronic annotation /// 0006221 // pyrimidine nucleotide biosynthetic process // inferred from electronic annotation /// 0006222 // UMP biosynthetic process // inferred from direct assay /// 0007565 // female pregnancy // inferred …	0005634 // nucleus // inferred from direct assay /// 0005737 // cytoplasm // inferred from direct assay /// 0005829 // cytosol // traceable author statement	-0.137091824	0.002009022	TRUE
204126_s_at	CDC45	8318	ENSG00000093009 /// OTTHUMG00000150386	cell division cycle 45	0000076 // DNA replication checkpoint // traceable author statement /// 0000082 // G1/S transition of mitotic cell cycle // traceable author statement /// 0000083 // regulation of transcription involved in G1/S transition of mitotic cell cycle // traceable author statement /// 0000278 // mitotic cell cycle // traceable author statement /// 0006260 // DNA replication // traceable author statement …	0005634 // nucleus // inferred from direct assay /// 0005654 // nucleoplasm // traceable author statement /// 0005737 // cytoplasm // inferred from electronic annotation /// 0005813 // centrosome // inferred from direct assay	-0.223499844	0.002006177	TRUE
210334_x_at	BIRC5	332	ENSG00000089685 /// OTTHUMG00000177505	baculoviral IAP repeat containing 5	0000086 // G2/M transition of mitotic cell cycle // inferred from direct assay /// 0000226 // microtubule cytoskeleton organization // inferred from electronic annotation /// 0000278 // mitotic cell cycle // traceable author statement /// 0000910 // cytokinesis // inferred from mutant phenotype /// 0006351 // transcription, DNA-templated // inferred from electronic annotation /// 0006355 // regul…	0000228 // nuclear chromosome // inferred from direct assay /// 0000775 // chromosome, centromeric region // inferred from direct assay /// 0000776 // kinetochore // inferred from electronic annotation /// 0000777 // condensed chromosome kinetochore // inferred from direct assay /// 0005634 // nucleus // inferred from direct assay /// 0005694 // chromosome // inferred from electronic annotation /…	-0.243073302	0.002072255	TRUE
211869_at	---	---	---	---	0001935 // endothelial cell proliferation // inferred from expression pattern /// 0001974 // blood vessel remodeling // inferred from mutant phenotype /// 0006801 // superoxide metabolic process // inferred from sequence or structural similarity /// 0006809 // nitric oxide biosynthetic process // inferred from direct assay /// 0006809 // nitric oxide biosynthetic process // inferred from electron…	0005615 // extracellular space // inferred from direct assay /// 0005634 // nucleus // inferred from direct assay /// 0005737 // cytoplasm // inferred from direct assay /// 0005777 // peroxisome // inferred from direct assay /// 0005829 // cytosol // --- /// 0005829 // cytosol // inferred from direct assay /// 0012506 // vesicle membrane // inferred from direct assay /// 0048471 // perinuclear re…	-0.045175631	0.002135444	TRUE
213817_at	IRAK3	11213	ENSG00000090376 /// OTTHUMG00000169002	interleukin-1 receptor-associated kinase 3	0001960 // negative regulation of cytokine-mediated signaling pathway // inferred by curator /// 0002755 // MyD88-dependent toll-like receptor signaling pathway // traceable author statement /// 0006468 // protein phosphorylation // inferred from direct assay /// 0007165 // signal transduction // inferred from electronic annotation /// 0009615 // response to virus // inferred by curator /// 00109…	0005634 // nucleus // inferred from direct assay /// 0005737 // cytoplasm // inferred from direct assay	-0.079437281	0.002173294	TRUE
219282_s_at	TRPV2	51393	ENSG00000187688 /// OTTHUMG00000058989	transient receptor potential cation channel, subfamily V, member 2	0006810 // transport // traceable author statement /// 0006811 // ion transport // inferred from electronic annotation /// 0006816 // calcium ion transport // inferred from electronic annotation /// 0007600 // sensory perception // traceable author statement /// 0009266 // response to temperature stimulus // inferred from direct assay /// 0009408 // response to heat // inferred from electronic an…	0005622 // intracellular // inferred from electronic annotation /// 0005737 // cytoplasm // inferred from electronic annotation /// 0005886 // plasma membrane // inferred from direct assay /// 0005886 // plasma membrane // traceable author statement /// 0005887 // integral component of plasma membrane // traceable author statement /// 0009986 // cell surface // inferred from electronic annotation…	-0.076577171	0.002173087	TRUE
205665_at	TSPAN9	10867	ENSG00000011105 /// OTTHUMG00000150333	tetraspanin 9	---	0005887 // integral component of plasma membrane // traceable author statement /// 0016020 // membrane // traceable author statement /// 0016021 // integral component of membrane // inferred from electronic annotation	0.103210488	0.002185204	TRUE
202553_s_at	SYF2	25949	ENSG00000117614 /// OTTHUMG00000043610	SYF2 pre-mRNA-splicing factor	0000075 // cell cycle checkpoint // inferred from electronic annotation /// 0000398 // mRNA splicing, via spliceosome // inferred by curator /// 0001701 // in utero embryonic development // inferred from electronic annotation /// 0006397 // mRNA processing // inferred from electronic annotation /// 0007369 // gastrulation // inferred from electronic annotation /// 0008380 // RNA splicing // infer…	0005634 // nucleus // inferred from direct assay /// 0005634 // nucleus // non-traceable author statement /// 0005681 // spliceosomal complex // inferred from electronic annotation /// 0071013 // catalytic step 2 spliceosome // inferred from direct assay	0.118790145	0.002187799	TRUE
220043_s_at	MFI2	4241	ENSG00000163975 /// OTTHUMG00000155518	antigen p97 (melanoma associated) identified by monoclonal antibodies 133.2 and 96.5	0001558 // regulation of cell growth // inferred from mutant phenotype /// 0006810 // transport // inferred from electronic annotation /// 0006811 // ion transport // inferred from electronic annotation /// 0006826 // iron ion transport // inferred from electronic annotation /// 0006879 // cellular iron ion homeostasis // inferred from electronic annotation /// 0010756 // positive regulation of p…	0005576 // extracellular region // inferred from electronic annotation /// 0005886 // plasma membrane // inferred from electronic annotation /// 0005887 // integral component of plasma membrane // traceable author statement /// 0009986 // cell surface // inferred from direct assay /// 0016020 // membrane // inferred from electronic annotation /// 0031225 // anchored component of membrane // infer…	0.053963136	0.00220188	TRUE
203437_at	TMEM11	8834	ENSG00000178307 /// OTTHUMG00000178971	transmembrane protein 11	0007005 // mitochondrion organization // inferred from mutant phenotype	0005739 // mitochondrion // inferred from electronic annotation /// 0005743 // mitochondrial inner membrane // inferred from electronic annotation /// 0005887 // integral component of plasma membrane // non-traceable author statement /// 0016020 // membrane // inferred from electronic annotation /// 0016021 // integral component of membrane // inferred from electronic annotation /// 0031305 // in…	-0.096399511	0.002209266	TRUE
203740_at	MPHOSPH6	10200	ENSG00000135698 /// OTTHUMG00000137632	M-phase phosphoprotein 6	0000087 // mitotic M phase // traceable author statement /// 0000460 // maturation of 5.8S rRNA // inferred from mutant phenotype /// 0006364 // rRNA processing // inferred from electronic annotation	0000176 // nuclear exosome (RNase complex) // traceable author statement /// 0000178 // exosome (RNase complex) // inferred from direct assay /// 0005634 // nucleus // inferred from direct assay /// 0005730 // nucleolus // inferred from direct assay /// 0005737 // cytoplasm // inferred from direct assay	-0.164283651	0.002219067	TRUE
218333_at	DERL2	51009	ENSG00000072849 /// OTTHUMG00000102040	derlin 2	0001967 // suckling behavior // inferred from electronic annotation /// 0006986 // response to unfolded protein // inferred from electronic annotation /// 0008284 // positive regulation of cell proliferation // inferred from direct assay /// 0030307 // positive regulation of cell growth // inferred from direct assay /// 0030433 // ER-associated ubiquitin-dependent protein catabolic process // inf…	0005769 // early endosome // inferred from electronic annotation /// 0005770 // late endosome // inferred from electronic annotation /// 0005783 // endoplasmic reticulum // inferred from direct assay /// 0005789 // endoplasmic reticulum membrane // inferred from electronic annotation /// 0016020 // membrane // inferred from direct assay /// 0016020 // membrane // inferred from electronic annotati…	-0.141169887	0.002297174	TRUE
204240_s_at	SMC2	10592	ENSG00000136824 /// OTTHUMG00000020401	structural maintenance of chromosomes 2	0000278 // mitotic cell cycle // traceable author statement /// 0006281 // DNA repair // inferred from electronic annotation /// 0006310 // DNA recombination // inferred from electronic annotation /// 0007049 // cell cycle // inferred from electronic annotation /// 0007062 // sister chromatid cohesion // inferred from electronic annotation /// 0007067 // mitotic nuclear division // inferred from …	0000228 // nuclear chromosome // inferred from direct assay /// 0000793 // condensed chromosome // inferred from direct assay /// 0000796 // condensin complex // inferred from direct assay /// 0005634 // nucleus // inferred from direct assay /// 0005654 // nucleoplasm // traceable author statement /// 0005694 // chromosome // inferred from electronic annotation /// 0005737 // cytoplasm // inferre…	-0.259790058	0.002329693	TRUE
213951_s_at	PSMC3IP	29893	ENSG00000131470 /// OTTHUMG00000180247	PSMC3 interacting protein	0006310 // DNA recombination // inferred from electronic annotation /// 0006355 // regulation of transcription, DNA-templated // inferred from electronic annotation /// 0007126 // meiotic nuclear division // inferred from electronic annotation /// 0007165 // signal transduction // inferred from electronic annotation /// 0045892 // negative regulation of transcription, DNA-templated // inferred fr…	0005634 // nucleus // inferred from electronic annotation	-0.137991403	0.002359425	TRUE
204924_at	TLR2	7097	ENSG00000137462 /// OTTHUMG00000161525	toll-like receptor 2	0001666 // response to hypoxia // inferred from electronic annotation /// 0002224 // toll-like receptor signaling pathway // traceable author statement /// 0002237 // response to molecule of bacterial origin // inferred from electronic annotation /// 0002238 // response to molecule of fungal origin // inferred from electronic annotation /// 0002282 // microglial cell activation involved in immune…	0005737 // cytoplasm // inferred from direct assay /// 0005886 // plasma membrane // inferred from direct assay /// 0005886 // plasma membrane // traceable author statement /// 0005887 // integral component of plasma membrane // traceable author statement /// 0009897 // external side of plasma membrane // inferred from electronic annotation /// 0009986 // cell surface // inferred from direct assa…	-0.239503314	0.002366685	TRUE
201473_at	JUNB	3726	ENSG00000171223 /// OTTHUMG00000180373	jun B proto-oncogene	0001570 // vasculogenesis // inferred from electronic annotation /// 0001649 // osteoblast differentiation // inferred from electronic annotation /// 0001701 // in utero embryonic development // inferred from electronic annotation /// 0001829 // trophectodermal cell differentiation // inferred from electronic annotation /// 0006351 // transcription, DNA-templated // traceable author statement ///…	0000785 // chromatin // traceable author statement /// 0005634 // nucleus // inferred from direct assay /// 0005654 // nucleoplasm // traceable author statement /// 0005730 // nucleolus // inferred from direct assay	0.236068172	0.002368158	TRUE
202340_x_at	NR4A1	3164	ENSG00000123358 /// OTTHUMG00000150393	nuclear receptor subfamily 4, group A, member 1	0001938 // positive regulation of endothelial cell proliferation // inferred from mutant phenotype /// 0002042 // cell migration involved in sprouting angiogenesis // inferred from direct assay /// 0006351 // transcription, DNA-templated // inferred from electronic annotation /// 0006355 // regulation of transcription, DNA-templated // inferred from electronic annotation /// 0006367 // transcript…	0005634 // nucleus // inferred from sequence or structural similarity /// 0005654 // nucleoplasm // traceable author statement /// 0005667 // transcription factor complex // inferred from electronic annotation /// 0005737 // cytoplasm // inferred from electronic annotation	0.219373851	0.002388043	TRUE
208795_s_at	MCM7	4176	ENSG00000166508 /// OTTHUMG00000154671	minichromosome maintenance complex component 7	0000082 // G1/S transition of mitotic cell cycle // traceable author statement /// 0000278 // mitotic cell cycle // traceable author statement /// 0006260 // DNA replication // traceable author statement /// 0006268 // DNA unwinding involved in DNA replication // inferred from electronic annotation /// 0006270 // DNA replication initiation // inferred from electronic annotation /// 0006271 // DNA…	0000785 // chromatin // traceable author statement /// 0005634 // nucleus // inferred from direct assay /// 0005654 // nucleoplasm // traceable author statement /// 0005730 // nucleolus // inferred from direct assay /// 0005737 // cytoplasm // inferred from direct assay /// 0005829 // cytosol // inferred from electronic annotation /// 0016020 // membrane // inferred from direct assay /// 0042555 …	-0.171695224	0.00243851	TRUE
218057_x_at	EMC8	10328	ENSG00000131148 /// OTTHUMG00000137647	ER membrane protein complex subunit 8	---	0005634 // nucleus // traceable author statement /// 0005737 // cytoplasm // inferred from direct assay /// 0005739 // mitochondrion // inferred from electronic annotation /// 0016020 // membrane // inferred from direct assay /// 0072546 // ER membrane protein complex // inferred from direct assay	-0.165312144	0.002445933	TRUE
221561_at	SOAT1	6646	ENSG00000057252 /// OTTHUMG00000035253	sterol O-acyltransferase 1	0006629 // lipid metabolic process // inferred from electronic annotation /// 0008152 // metabolic process // inferred from electronic annotation /// 0008202 // steroid metabolic process // inferred from electronic annotation /// 0008203 // cholesterol metabolic process // inferred from direct assay /// 0008203 // cholesterol metabolic process // inferred from mutant phenotype /// 0010742 // macr…	0005783 // endoplasmic reticulum // inferred from direct assay /// 0005789 // endoplasmic reticulum membrane // inferred from direct assay /// 0016020 // membrane // inferred from direct assay /// 0016021 // integral component of membrane // inferred from electronic annotation	-0.193588434	0.002504659	TRUE
204057_at	IRF8	3394	ENSG00000140968 /// OTTHUMG00000137648	interferon regulatory factor 8	0000122 // negative regulation of transcription from RNA polymerase II promoter // traceable author statement /// 0006351 // transcription, DNA-templated // inferred from electronic annotation /// 0006355 // regulation of transcription, DNA-templated // inferred from electronic annotation /// 0006366 // transcription from RNA polymerase II promoter // traceable author statement /// 0006909 // pha…	0005634 // nucleus // inferred from direct assay /// 0005730 // nucleolus // inferred from direct assay /// 0005829 // cytosol // traceable author statement	-0.18861344	0.002494055	TRUE
217933_s_at	LAP3	51056	ENSG00000002549 /// OTTHUMG00000048214	leucine aminopeptidase 3	0006508 // proteolysis // non-traceable author statement /// 0019538 // protein metabolic process // inferred from electronic annotation	0005622 // intracellular // inferred from electronic annotation /// 0005634 // nucleus // inferred from direct assay /// 0005730 // nucleolus // inferred from direct assay /// 0005737 // cytoplasm // inferred from direct assay /// 0005739 // mitochondrion // inferred from electronic annotation /// 0005802 // trans-Golgi network // inferred from electronic annotation /// 0070062 // extracellular v…	-0.23986137	0.002545929	TRUE
215023_s_at	PEX1	5189	ENSG00000127980 /// OTTHUMG00000023926	peroxisomal biogenesis factor 1	0006200 // ATP catabolic process // inferred from electronic annotation /// 0006200 // ATP catabolic process // inferred from mutant phenotype /// 0006281 // DNA repair // inferred from electronic annotation /// 0006310 // DNA recombination // inferred from electronic annotation /// 0006625 // protein targeting to peroxisome // inferred from mutant phenotype /// 0006810 // transport // inferred f…	0005634 // nucleus // inferred from direct assay /// 0005737 // cytoplasm // inferred from direct assay /// 0005777 // peroxisome // inferred from direct assay /// 0005778 // peroxisomal membrane // inferred from direct assay /// 0005829 // cytosol // inferred from direct assay /// 0016020 // membrane // inferred from electronic annotation /// 0043231 // intracellular membrane-bounded organelle /…	-0.13204764	0.002582956	TRUE
205286_at	TFAP2C	7022	ENSG00000087510 /// OTTHUMG00000032805	transcription factor AP-2 gamma (activating enhancer binding protein 2 gamma)	0000122 // negative regulation of transcription from RNA polymerase II promoter // inferred from direct assay /// 0001829 // trophectodermal cell differentiation // inferred from electronic annotation /// 0001942 // hair follicle development // inferred from electronic annotation /// 0003334 // keratinocyte development // inferred from electronic annotation /// 0006351 // transcription, DNA-templ…	0005634 // nucleus // inferred from electronic annotation	0.309067902	0.002643746	TRUE
209680_s_at	KIFC1	3833	ENSG00000204197 /// ENSG00000233450 /// ENSG00000237649 /// OTTHUMG00000013689 /// OTTHUMG00000031209 /// OTTHUMG00000140157	kinesin family member C1	0000070 // mitotic sister chromatid segregation // non-traceable author statement /// 0007018 // microtubule-based movement // traceable author statement /// 0007049 // cell cycle // inferred from electronic annotation /// 0007067 // mitotic nuclear division // inferred from electronic annotation /// 0007596 // blood coagulation // traceable author statement /// 0008152 // metabolic process // in…	0005634 // nucleus // inferred from electronic annotation /// 0005737 // cytoplasm // inferred from electronic annotation /// 0005768 // endosome // inferred from electronic annotation /// 0005769 // early endosome // inferred from electronic annotation /// 0005815 // microtubule organizing center // inferred from electronic annotation /// 0005819 // spindle // inferred from electronic annotation…	-0.17862986	0.002645897	TRUE
209479_at	CCDC28A	25901	ENSG00000024862 /// OTTHUMG00000015683	coiled-coil domain containing 28A	---	---	-0.160850439	0.002716867	TRUE
206715_at	TFEC	22797	ENSG00000105967 /// OTTHUMG00000023518	transcription factor EC	0006351 // transcription, DNA-templated // inferred from electronic annotation /// 0006355 // regulation of transcription, DNA-templated // inferred from electronic annotation /// 0034605 // cellular response to heat // inferred from electronic annotation	0005634 // nucleus // inferred from direct assay /// 0005730 // nucleolus // inferred from direct assay /// 0005737 // cytoplasm // inferred from direct assay	-0.248246464	0.002732411	TRUE
202900_s_at	NUP88	4927	ENSG00000108559 /// OTTHUMG00000099453	nucleoporin 88kDa	0000278 // mitotic cell cycle // traceable author statement /// 0005975 // carbohydrate metabolic process // traceable author statement /// 0006810 // transport // inferred from electronic annotation /// 0007077 // mitotic nuclear envelope disassembly // traceable author statement /// 0008645 // hexose transport // traceable author statement /// 0010827 // regulation of glucose transport // trace…	0005634 // nucleus // inferred from direct assay /// 0005643 // nuclear pore // inferred from electronic annotation /// 0005730 // nucleolus // inferred from direct assay /// 0005829 // cytosol // traceable author statement	-0.18305811	0.002744159	TRUE
218156_s_at	TSR1	55720	ENSG00000167721 /// OTTHUMG00000177636	TSR1, 20S rRNA accumulation, homolog (S. cerevisiae)	0042254 // ribosome biogenesis // inferred from electronic annotation /// 0042255 // ribosome assembly // inferred from sequence or structural similarity	0005634 // nucleus // inferred from electronic annotation /// 0005730 // nucleolus // inferred from sequence or structural similarity	-0.151925155	0.002815804	TRUE
203706_s_at	FZD7	8324	ENSG00000155760 /// OTTHUMG00000132841	frizzled class receptor 7	0001944 // vasculature development // not recorded /// 0006355 // regulation of transcription, DNA-templated // inferred from mutant phenotype /// 0007165 // signal transduction // inferred from electronic annotation /// 0007166 // cell surface receptor signaling pathway // inferred from electronic annotation /// 0007186 // G-protein coupled receptor signaling pathway // inferred from electronic …	0005737 // cytoplasm // not recorded /// 0005886 // plasma membrane // inferred from direct assay /// 0005886 // plasma membrane // traceable author statement /// 0016020 // membrane // inferred from electronic annotation /// 0016021 // integral component of membrane // traceable author statement /// 0032589 // neuron projection membrane // not recorded /// 0045177 // apical part of cell // not r…	0.282712851	0.002875251	TRUE
209928_s_at	MSC	9242	ENSG00000178860 /// OTTHUMG00000164489	musculin	0006351 // transcription, DNA-templated // inferred from electronic annotation /// 0006355 // regulation of transcription, DNA-templated // inferred from electronic annotation /// 0006366 // transcription from RNA polymerase II promoter // traceable author statement /// 0014707 // branchiomeric skeletal muscle development // inferred from electronic annotation /// 0060021 // palate development //…	0005634 // nucleus // inferred from electronic annotation	0.05322203	0.002930744	TRUE
214032_at	ZAP70	7535	ENSG00000115085 /// OTTHUMG00000153060	zeta-chain (TCR) associated protein kinase 70kDa	0002250 // adaptive immune response // traceable author statement /// 0002376 // immune system process // inferred from electronic annotation /// 0006468 // protein phosphorylation // inferred from direct assay /// 0006468 // protein phosphorylation // non-traceable author statement /// 0006955 // immune response // inferred from direct assay /// 0016310 // phosphorylation // inferred from electr…	0001772 // immunological synapse // inferred from electronic annotation /// 0005737 // cytoplasm // traceable author statement /// 0005829 // cytosol // traceable author statement /// 0005886 // plasma membrane // inferred from direct assay /// 0005886 // plasma membrane // traceable author statement /// 0016020 // membrane // inferred from electronic annotation /// 0042101 // T cell receptor com…	-0.05343478	0.00293571	TRUE
211160_x_at	ACTN1	87	---	actinin, alpha 1	0002576 // platelet degranulation // traceable author statement /// 0007596 // blood coagulation // traceable author statement /// 0030168 // platelet activation // traceable author statement /// 0030198 // extracellular matrix organization // traceable author statement /// 0034329 // cell junction assembly // traceable author statement /// 0042981 // regulation of apoptotic process // non-tracea…	0001726 // ruffle // inferred from electronic annotation /// 0005576 // extracellular region // traceable author statement /// 0005615 // extracellular space // inferred from direct assay /// 0005634 // nucleus // inferred from electronic annotation /// 0005737 // cytoplasm // inferred from direct assay /// 0005829 // cytosol // traceable author statement /// 0005856 // cytoskeleton // inferred f…	0.140529181	0.002940166	TRUE
209079_x_at	PCDHGA1 /// PCDHGA10 /// PCDHGA11 /// PCDHGA12 /// PCDHGA2 /// PCDHGA3 /// PCDHGA4 /// PCDHGA5 /// PCDHGA6 /// PCDHGA7 /// PCDHGA8 /// PCDHGA9 /// PCDHGB1 /// PCDHGB2 /// PCDHGB3 /// PCDHGB4 /// PCDHGB5 /// PCDHGB6 /// PCDHGB7 /// PCDHGC3 /// PCDHGC4 /// PCDHGC5	5098 /// 8641 /// 9708 /// 26025 /// 56097 /// 56098 /// 56099 /// 56100 /// 56101 /// 56102 /// 56103 /// 56104 /// 56105 /// 56106 /// 56107 /// 56108 /// 56109 /// 56110 /// 56111 /// 56112 /// 56113 /// 56114	ENSG00000081853 /// ENSG00000204956 /// ENSG00000240184 /// ENSG00000240764 /// ENSG00000242419 /// ENSG00000253159 /// ENSG00000253305 /// ENSG00000253485 /// ENSG00000253537 /// ENSG00000253731 /// ENSG00000253767 /// ENSG00000253846 /// ENSG00000253873 /// ENSG00000253910 /// ENSG00000253953 /// ENSG00000254122 /// ENSG00000254221 /// ENSG00000254245 /// ENSG00000261934 /// ENSG00000262209 ///…	protocadherin gamma subfamily A, 1 /// protocadherin gamma subfamily A, 10 /// protocadherin gamma subfamily A, 11 /// protocadherin gamma subfamily A, 12 /// protocadherin gamma subfamily A, 2 /// protocadherin gamma subfamily A, 3 /// protocadherin gamma subfamily A, 4 /// protocadherin gamma subfamily A, 5 /// protocadherin gamma subfamily A, 6 /// protocadherin gamma subfamily A, 7 /// protoc…	0007155 // cell adhesion // traceable author statement /// 0007156 // homophilic cell adhesion // inferred from electronic annotation /// 0007283 // spermatogenesis // inferred from electronic annotation /// 0016339 // calcium-dependent cell-cell adhesion // non-traceable author statement	0005886 // plasma membrane // inferred from electronic annotation /// 0016020 // membrane // non-traceable author statement /// 0016021 // integral component of membrane // inferred from electronic annotation /// 0070062 // extracellular vesicular exosome // inferred from direct assay	0.209569567	0.002949934	TRUE
213136_at	PTPN2	5771	ENSG00000175354 /// OTTHUMG00000131702	protein tyrosine phosphatase, non-receptor type 2	0006470 // protein dephosphorylation // inferred from electronic annotation /// 0008285 // negative regulation of cell proliferation // inferred from mutant phenotype /// 0008286 // insulin receptor signaling pathway // inferred from sequence or structural similarity /// 0010804 // negative regulation of tumor necrosis factor-mediated signaling pathway // inferred from sequence or structural simi…	0005634 // nucleus // inferred from direct assay /// 0005654 // nucleoplasm // traceable author statement /// 0005737 // cytoplasm // inferred from electronic annotation /// 0005783 // endoplasmic reticulum // inferred from direct assay /// 0005793 // endoplasmic reticulum-Golgi intermediate compartment // inferred from direct assay /// 0005886 // plasma membrane // inferred from direct assay ///…	-0.132778742	0.002976096	TRUE
216668_at	PABPC1P1 /// PABPC1P1	---	ENSG00000231707 /// OTTHUMG00000160579	--- /// poly(A) binding protein, cytoplasmic 1 pseudogene 1	---	---	0.064347007	0.00304867	TRUE
219950_s_at	TIAM2	26230	---	T-cell lymphoma invasion and metastasis 2	0007165 // signal transduction // inferred from electronic annotation /// 0007264 // small GTPase mediated signal transduction // traceable author statement /// 0032319 // regulation of Rho GTPase activity // inferred from electronic annotation /// 0032321 // positive regulation of Rho GTPase activity // inferred from electronic annotation /// 0035023 // regulation of Rho protein signal transduct…	0005737 // cytoplasm // inferred from electronic annotation /// 0005829 // cytosol // traceable author statement /// 0016020 // membrane // inferred from electronic annotation /// 0030027 // lamellipodium // inferred from electronic annotation /// 0030175 // filopodium // inferred from electronic annotation /// 0030426 // growth cone // inferred from electronic annotation /// 0042995 // cell proj…	-0.04757589	0.003126907	TRUE
204127_at	RFC3	5983	ENSG00000133119 /// OTTHUMG00000016715	replication factor C (activator 1) 3, 38kDa	0000278 // mitotic cell cycle // traceable author statement /// 0000722 // telomere maintenance via recombination // traceable author statement /// 0000723 // telomere maintenance // traceable author statement /// 0000731 // DNA synthesis involved in DNA repair // traceable author statement /// 0006200 // ATP catabolic process // inferred from direct assay /// 0006260 // DNA replication // inferr…	0005634 // nucleus // inferred from electronic annotation /// 0005654 // nucleoplasm // traceable author statement /// 0005663 // DNA replication factor C complex // inferred from direct assay /// 0005663 // DNA replication factor C complex // traceable author statement	-0.221461638	0.003129763	TRUE
210922_at	CTB-102L5.7	---	ENSG00000269653 /// OTTHUMG00000182401	---	---	---	0.047011701	0.003153306	TRUE
221436_s_at	CDCA3	83461	ENSG00000111665 /// OTTHUMG00000169014	cell division cycle associated 3	0007049 // cell cycle // inferred from electronic annotation /// 0007067 // mitotic nuclear division // inferred from electronic annotation /// 0016567 // protein ubiquitination // inferred from electronic annotation /// 0051301 // cell division // inferred from electronic annotation	0005737 // cytoplasm // inferred from electronic annotation /// 0005829 // cytosol // inferred from electronic annotation	-0.277809595	0.003173978	TRUE
206078_at	KALRN	8997	ENSG00000160145 /// OTTHUMG00000125545	kalirin, RhoGEF kinase	0006468 // protein phosphorylation // inferred from electronic annotation /// 0007165 // signal transduction // traceable author statement /// 0007264 // small GTPase mediated signal transduction // traceable author statement /// 0007399 // nervous system development // inferred from sequence or structural similarity /// 0016192 // vesicle-mediated transport // traceable author statement /// 0016…	0005737 // cytoplasm // inferred from electronic annotation /// 0005829 // cytosol // traceable author statement /// 0005856 // cytoskeleton // inferred from electronic annotation /// 0015629 // actin cytoskeleton // traceable author statement /// 0070062 // extracellular vesicular exosome // inferred from direct assay	-0.076919315	0.003240526	TRUE
219940_s_at	PCID2	55795	ENSG00000126226 /// OTTHUMG00000017385	PCI domain containing 2	0043066 // negative regulation of apoptotic process // inferred from mutant phenotype /// 0043488 // regulation of mRNA stability // inferred from mutant phenotype /// 0045579 // positive regulation of B cell differentiation // inferred from electronic annotation /// 0045893 // positive regulation of transcription, DNA-templated // inferred from mutant phenotype /// 0048536 // spleen development …	---	-0.172061934	0.003323046	TRUE
213656_s_at	KLC1	3831	ENSG00000126214 /// OTTHUMG00000169227	kinesin light chain 1	0006886 // intracellular protein transport // inferred from electronic annotation /// 0007018 // microtubule-based movement // traceable author statement /// 0007596 // blood coagulation // traceable author statement /// 0008088 // axon cargo transport // inferred from electronic annotation /// 0008152 // metabolic process // inferred from electronic annotation /// 0008152 // metabolic process //…	0005737 // cytoplasm // inferred from electronic annotation /// 0005829 // cytosol // inferred from sequence or structural similarity /// 0005829 // cytosol // traceable author statement /// 0005856 // cytoskeleton // inferred from electronic annotation /// 0005871 // kinesin complex // inferred from sequence or structural similarity /// 0005874 // microtubule // inferred from electronic annotati…	0.140276603	0.003344118	TRUE
207574_s_at	GADD45B	4616	ENSG00000099860 /// OTTHUMG00000180434	growth arrest and DNA-damage-inducible, beta	0000185 // activation of MAPKKK activity // inferred from direct assay /// 0000186 // activation of MAPKK activity // inferred from electronic annotation /// 0006469 // negative regulation of protein kinase activity // inferred from electronic annotation /// 0006915 // apoptotic process // inferred from electronic annotation /// 0006950 // response to stress // inferred from electronic annotation…	0005634 // nucleus // inferred from direct assay /// 0005737 // cytoplasm // inferred from direct assay	0.271071313	0.003349069	TRUE
202504_at	TRIM29	23650	ENSG00000137699 /// OTTHUMG00000140377	tripartite motif containing 29	0000122 // negative regulation of transcription from RNA polymerase II promoter // inferred from electronic annotation /// 0006366 // transcription from RNA polymerase II promoter // traceable author statement /// 1900181 // negative regulation of protein localization to nucleus // inferred from electronic annotation	0005622 // intracellular // inferred from electronic annotation /// 0005737 // cytoplasm // inferred from electronic annotation	0.482647549	0.003351677	TRUE
203755_at	BUB1B	701	ENSG00000156970 /// OTTHUMG00000129877	BUB1 mitotic checkpoint serine/threonine kinase B	0000278 // mitotic cell cycle // traceable author statement /// 0006468 // protein phosphorylation // inferred from electronic annotation /// 0006915 // apoptotic process // inferred from electronic annotation /// 0007049 // cell cycle // non-traceable author statement /// 0007051 // spindle organization // non-traceable author statement /// 0007067 // mitotic nuclear division // non-traceable au…	0000775 // chromosome, centromeric region // inferred from electronic annotation /// 0000776 // kinetochore // inferred from direct assay /// 0000776 // kinetochore // non-traceable author statement /// 0000776 // kinetochore // traceable author statement /// 0000777 // condensed chromosome kinetochore // inferred from direct assay /// 0000778 // condensed nuclear chromosome kinetochore // inferr…	-0.197880297	0.003417414	TRUE
220204_s_at	BMP8A	353500	---	bone morphogenetic protein 8a	0001503 // ossification // inferred from electronic annotation /// 0002024 // diet induced thermogenesis // inferred from direct assay /// 0007275 // multicellular organismal development // inferred from electronic annotation /// 0030154 // cell differentiation // inferred from electronic annotation /// 0040007 // growth // inferred from electronic annotation /// 0046676 // negative regulation of…	0005576 // extracellular region // inferred from electronic annotation /// 0005615 // extracellular space // inferred from electronic annotation	0.042593893	0.003455918	TRUE
205298_s_at	BTN2A2	10385	ENSG00000124508 /// OTTHUMG00000014452	butyrophilin, subfamily 2, member A2	0031324 // negative regulation of cellular metabolic process // inferred from sequence or structural similarity /// 0046007 // negative regulation of activated T cell proliferation // inferred from sequence or structural similarity /// 0050710 // negative regulation of cytokine secretion // inferred from sequence or structural similarity	0016020 // membrane // inferred from electronic annotation /// 0016021 // integral component of membrane // inferred from electronic annotation /// 0070062 // extracellular vesicular exosome // inferred from direct assay	-0.150990794	0.003466637	TRUE
218575_at	ANAPC1 /// LOC730268	64682 /// 730268	ENSG00000153107 /// ENSG00000204745 /// OTTHUMG00000131277 /// OTTHUMG00000153253	anaphase promoting complex subunit 1 /// anaphase-promoting complex subunit 1-like	0000278 // mitotic cell cycle // traceable author statement /// 0007049 // cell cycle // inferred from electronic annotation /// 0007067 // mitotic nuclear division // inferred from electronic annotation /// 0007094 // mitotic spindle assembly checkpoint // traceable author statement /// 0016567 // protein ubiquitination // inferred from electronic annotation /// 0031145 // anaphase-promoting com…	0005634 // nucleus // inferred from electronic annotation /// 0005654 // nucleoplasm // traceable author statement /// 0005680 // anaphase-promoting complex // inferred from direct assay /// 0005829 // cytosol // traceable author statement	-0.116960472	0.003476443	TRUE
49077_at	PPME1	51400	ENSG00000214517 /// OTTHUMG00000168115	protein phosphatase methylesterase 1	0006482 // protein demethylation // inferred from direct assay /// 0043086 // negative regulation of catalytic activity // traceable author statement /// 0050790 // regulation of catalytic activity // traceable author statement	---	0.104064156	0.003503481	TRUE
206513_at	AIM2	9447	ENSG00000163568 /// OTTHUMG00000037183	absent in melanoma 2	0002218 // activation of innate immune response // inferred from direct assay /// 0002230 // positive regulation of defense response to virus by host // inferred from sequence or structural similarity /// 0002376 // immune system process // inferred from electronic annotation /// 0006915 // apoptotic process // inferred from electronic annotation /// 0006954 // inflammatory response // inferred f…	0005634 // nucleus // inferred from electronic annotation /// 0005737 // cytoplasm // inferred from direct assay /// 0005739 // mitochondrion // inferred from direct assay /// 0005829 // cytosol // traceable author statement /// 0097169 // AIM2 inflammasome complex // inferred from direct assay	-0.209336718	0.003528766	TRUE
202097_at	NUP153	9972	ENSG00000124789 /// OTTHUMG00000014312	nucleoporin 153kDa	0000278 // mitotic cell cycle // traceable author statement /// 0005975 // carbohydrate metabolic process // traceable author statement /// 0006810 // transport // inferred from electronic annotation /// 0006913 // nucleocytoplasmic transport // inferred from direct assay /// 0007077 // mitotic nuclear envelope disassembly // traceable author statement /// 0008645 // hexose transport // traceable…	0005634 // nucleus // inferred from electronic annotation /// 0005643 // nuclear pore // inferred from direct assay /// 0005654 // nucleoplasm // traceable author statement /// 0005730 // nucleolus // inferred from direct assay /// 0005737 // cytoplasm // inferred from direct assay /// 0016020 // membrane // inferred from electronic annotation /// 0031965 // nuclear membrane // inferred from dire…	-0.15986316	0.003523188	TRUE
202666_s_at	ACTL6A	86	ENSG00000136518 /// OTTHUMG00000157782	actin-like 6A	0003407 // neural retina development // inferred from expression pattern /// 0006281 // DNA repair // inferred from electronic annotation /// 0006310 // DNA recombination // inferred from electronic annotation /// 0006325 // chromatin organization // traceable author statement /// 0006338 // chromatin remodeling // inferred by curator /// 0006338 // chromatin remodeling // inferred from direct as…	0000790 // nuclear chromatin // inferred from direct assay /// 0005634 // nucleus // inferred from direct assay /// 0005654 // nucleoplasm // traceable author statement /// 0005886 // plasma membrane // inferred from direct assay /// 0016514 // SWI/SNF complex // inferred from direct assay /// 0031011 // Ino80 complex // inferred from direct assay /// 0035267 // NuA4 histone acetyltransferase com…	-0.164781926	0.003584483	TRUE
213007_at	FANCI	55215	ENSG00000140525 /// OTTHUMG00000132993	Fanconi anemia, complementation group I	0006281 // DNA repair // traceable author statement /// 0006974 // cellular response to DNA damage stimulus // inferred from electronic annotation /// 0007049 // cell cycle // inferred from electronic annotation /// 0031398 // positive regulation of protein ubiquitination // inferred from direct assay	0005634 // nucleus // inferred from electronic annotation /// 0005634 // nucleus // inferred from direct assay /// 0005654 // nucleoplasm // traceable author statement /// 0005886 // plasma membrane // inferred from direct assay /// 0016020 // membrane // inferred from direct assay	-0.250896279	0.003603755	TRUE
210764_s_at	CYR61	3491	ENSG00000142871 /// OTTHUMG00000010577	cysteine-rich, angiogenic inducer, 61	0001558 // regulation of cell growth // inferred from electronic annotation /// 0001649 // osteoblast differentiation // inferred from electronic annotation /// 0001934 // positive regulation of protein phosphorylation // inferred from direct assay /// 0002041 // intussusceptive angiogenesis // inferred from electronic annotation /// 0003181 // atrioventricular valve morphogenesis // inferred fro…	0005576 // extracellular region // inferred from electronic annotation	0.376007385	0.003661799	TRUE
218879_s_at	MTHFSD	64779	ENSG00000103248 /// OTTHUMG00000176480	methenyltetrahydrofolate synthetase domain containing	0009396 // folic acid-containing compound biosynthetic process // inferred from electronic annotation	---	-0.075396742	0.003685518	TRUE
219267_at	GLTP	51228	ENSG00000139433 /// OTTHUMG00000169278	glycolipid transfer protein	0006810 // transport // inferred from electronic annotation /// 0006869 // lipid transport // inferred from electronic annotation /// 0046836 // glycolipid transport // inferred from direct assay	0005737 // cytoplasm // inferred from electronic annotation /// 0016020 // membrane // inferred by curator /// 0070062 // extracellular vesicular exosome // inferred from direct assay	0.188448428	0.003689536	TRUE
212281_s_at	TMEM97	27346	ENSG00000109084 /// OTTHUMG00000132497	transmembrane protein 97	0001558 // regulation of cell growth // non-traceable author statement /// 0042632 // cholesterol homeostasis // inferred from direct assay	0005634 // nucleus // inferred from electronic annotation /// 0005737 // cytoplasm // inferred from direct assay /// 0005764 // lysosome // inferred from direct assay /// 0005783 // endoplasmic reticulum // inferred from electronic annotation /// 0005791 // rough endoplasmic reticulum // inferred from direct assay /// 0005886 // plasma membrane // inferred from direct assay /// 0016020 // membran…	-0.199430121	0.00372666	TRUE
212461_at	AZIN1	51582	ENSG00000155096 /// OTTHUMG00000164766	antizyme inhibitor 1	0006521 // regulation of cellular amino acid metabolic process // traceable author statement /// 0006596 // polyamine biosynthetic process // inferred from electronic annotation /// 0034641 // cellular nitrogen compound metabolic process // traceable author statement /// 0042177 // negative regulation of protein catabolic process // inferred from direct assay /// 0043085 // positive regulation of…	0005829 // cytosol // traceable author statement	0.162608712	0.003744525	TRUE
209418_s_at	THOC5	8563	ENSG00000100296 /// OTTHUMG00000151291	THO complex 5	0006397 // mRNA processing // inferred from electronic annotation /// 0006406 // mRNA export from nucleus // inferred from direct assay /// 0006810 // transport // inferred from electronic annotation /// 0008380 // RNA splicing // inferred from electronic annotation /// 0030154 // cell differentiation // inferred from electronic annotation /// 0030224 // monocyte differentiation // inferred from …	0000346 // transcription export complex // inferred from direct assay /// 0000347 // THO complex // inferred from direct assay /// 0000445 // THO complex part of transcription export complex // inferred from direct assay /// 0005634 // nucleus // inferred from direct assay /// 0005730 // nucleolus // inferred from direct assay /// 0005737 // cytoplasm // inferred from electronic annotation /// 00…	-0.180461758	0.003847687	TRUE
209141_at	UBE2G1	7326	ENSG00000132388 /// OTTHUMG00000177826	ubiquitin-conjugating enzyme E2G 1	0006511 // ubiquitin-dependent protein catabolic process // traceable author statement /// 0008152 // metabolic process // inferred from electronic annotation /// 0016567 // protein ubiquitination // inferred from electronic annotation /// 0070534 // protein K63-linked ubiquitination // inferred from direct assay /// 0070936 // protein K48-linked ubiquitination // inferred from direct assay	0070062 // extracellular vesicular exosome // inferred from direct assay	-0.141376503	0.003886213	TRUE
221520_s_at	CDCA8	55143	ENSG00000134690 /// OTTHUMG00000004320	cell division cycle associated 8	0000089 // mitotic metaphase // inferred from mutant phenotype /// 0000278 // mitotic cell cycle // traceable author statement /// 0007049 // cell cycle // inferred from electronic annotation /// 0007067 // mitotic nuclear division // inferred from electronic annotation /// 0051276 // chromosome organization // inferred from mutant phenotype /// 0051301 // cell division // inferred from electroni…	0000775 // chromosome, centromeric region // inferred from direct assay /// 0005634 // nucleus // inferred from direct assay /// 0005694 // chromosome // inferred from electronic annotation /// 0005730 // nucleolus // inferred from direct assay /// 0005737 // cytoplasm // inferred from electronic annotation /// 0005819 // spindle // inferred from electronic annotation /// 0005825 // half bridge o…	-0.228443455	0.00391606	TRUE
201930_at	MCM6	4175	ENSG00000076003 /// OTTHUMG00000131739	minichromosome maintenance complex component 6	0000082 // G1/S transition of mitotic cell cycle // traceable author statement /// 0000278 // mitotic cell cycle // traceable author statement /// 0006260 // DNA replication // non-traceable author statement /// 0006260 // DNA replication // traceable author statement /// 0006268 // DNA unwinding involved in DNA replication // inferred from electronic annotation /// 0006270 // DNA replication ini…	0005634 // nucleus // inferred from direct assay /// 0005634 // nucleus // non-traceable author statement /// 0005654 // nucleoplasm // traceable author statement /// 0005730 // nucleolus // inferred from direct assay /// 0042555 // MCM complex // inferred from direct assay	-0.176665818	0.00396191	TRUE
201431_s_at	DPYSL3	1809	ENSG00000113657 /// OTTHUMG00000163437	dihydropyrimidinase-like 3	0006208 // pyrimidine nucleobase catabolic process // inferred from electronic annotation /// 0007399 // nervous system development // inferred from electronic annotation /// 0007411 // axon guidance // traceable author statement /// 0008152 // metabolic process // inferred from electronic annotation /// 0010976 // positive regulation of neuron projection development // inferred from sequence or …	0005615 // extracellular space // inferred from sequence or structural similarity /// 0005737 // cytoplasm // inferred from electronic annotation /// 0005829 // cytosol // inferred from sequence or structural similarity /// 0005829 // cytosol // traceable author statement /// 0030027 // lamellipodium // inferred from sequence or structural similarity /// 0030426 // growth cone // inferred from se…	0.324036975	0.003973255	TRUE
219371_s_at	KLF2	10365	ENSG00000127528 /// OTTHUMG00000182330	Kruppel-like factor 2	0000902 // cell morphogenesis // inferred from electronic annotation /// 0001701 // in utero embryonic development // inferred from electronic annotation /// 0006351 // transcription, DNA-templated // inferred from electronic annotation /// 0006355 // regulation of transcription, DNA-templated // inferred from electronic annotation /// 0032715 // negative regulation of interleukin-6 production //…	0005634 // nucleus // inferred from electronic annotation	0.191226123	0.004000105	TRUE
201625_s_at	INSIG1	3638	ENSG00000186480 /// OTTHUMG00000151330	insulin induced gene 1	0006629 // lipid metabolic process // inferred from electronic annotation /// 0006641 // triglyceride metabolic process // inferred from electronic annotation /// 0006695 // cholesterol biosynthetic process // inferred from electronic annotation /// 0006991 // response to sterol depletion // inferred from electronic annotation /// 0008152 // metabolic process // traceable author statement /// 000…	0005783 // endoplasmic reticulum // inferred from direct assay /// 0005789 // endoplasmic reticulum membrane // traceable author statement /// 0016020 // membrane // inferred from electronic annotation /// 0016021 // integral component of membrane // inferred from electronic annotation /// 0032937 // SREBP-SCAP-Insig complex // inferred from direct assay	-0.189788692	0.004017901	TRUE
221591_s_at	FAM64A	54478	ENSG00000129195 /// OTTHUMG00000177832	family with sequence similarity 64, member A	0007049 // cell cycle // inferred from electronic annotation /// 0007067 // mitotic nuclear division // inferred from electronic annotation /// 0051301 // cell division // inferred from electronic annotation	0005634 // nucleus // inferred from direct assay /// 0005730 // nucleolus // inferred from direct assay /// 0005737 // cytoplasm // inferred from direct assay	-0.234831909	0.004008513	TRUE
208066_s_at	GTF2B	2959	ENSG00000137947 /// OTTHUMG00000010611	general transcription factor IIB	0006351 // transcription, DNA-templated // inferred from electronic annotation /// 0006352 // DNA-templated transcription, initiation // inferred from electronic annotation /// 0006355 // regulation of transcription, DNA-templated // inferred from electronic annotation /// 0006366 // transcription from RNA polymerase II promoter // traceable author statement /// 0006367 // transcription initiatio…	0005634 // nucleus // inferred from electronic annotation /// 0005654 // nucleoplasm // traceable author statement	0.131736793	0.004055969	TRUE
219690_at	IGFLR1	79713	ENSG00000126246 /// ENSG00000267120 /// OTTHUMG00000182064 /// OTTHUMG00000182065	IGF-like family receptor 1	---	0005634 // nucleus // inferred from electronic annotation /// 0005886 // plasma membrane // inferred from direct assay /// 0016020 // membrane // inferred from electronic annotation /// 0016021 // integral component of membrane // inferred from electronic annotation	-0.179996111	0.004042921	TRUE
213599_at	OIP5	11339	ENSG00000104147 /// OTTHUMG00000130251	Opa interacting protein 5	0006334 // nucleosome assembly // traceable author statement /// 0007049 // cell cycle // inferred from electronic annotation /// 0007067 // mitotic nuclear division // inferred from electronic annotation /// 0007154 // cell communication // non-traceable author statement /// 0034080 // centromere-specific nucleosome assembly // traceable author statement /// 0051301 // cell division // inferred …	0000775 // chromosome, centromeric region // inferred from electronic annotation /// 0000785 // chromatin // inferred from direct assay /// 0005634 // nucleus // inferred from direct assay /// 0005654 // nucleoplasm // traceable author statement /// 0005694 // chromosome // inferred from electronic annotation /// 0005730 // nucleolus // inferred from direct assay /// 0005737 // cytoplasm // infer…	-0.219732334	0.004064807	TRUE
203046_s_at	TIMELESS	8914	ENSG00000111602 /// OTTHUMG00000170600	timeless circadian clock	0000122 // negative regulation of transcription from RNA polymerase II promoter // inferred from electronic annotation /// 0002009 // morphogenesis of an epithelium // inferred from sequence or structural similarity /// 0006351 // transcription, DNA-templated // inferred from electronic annotation /// 0006355 // regulation of transcription, DNA-templated // inferred from electronic annotation ///…	0000790 // nuclear chromatin // inferred from direct assay /// 0005634 // nucleus // inferred by curator /// 0005634 // nucleus // inferred from direct assay	-0.21207416	0.004061155	TRUE
219262_at	SUV39H2	79723	ENSG00000152455 /// OTTHUMG00000017718	suppressor of variegation 3-9 homolog 2 (Drosophila)	0006333 // chromatin assembly or disassembly // inferred from mutant phenotype /// 0006338 // chromatin remodeling // inferred from direct assay /// 0006351 // transcription, DNA-templated // inferred from electronic annotation /// 0006355 // regulation of transcription, DNA-templated // inferred from electronic annotation /// 0007049 // cell cycle // inferred from electronic annotation /// 00071…	0000775 // chromosome, centromeric region // inferred from electronic annotation /// 0000785 // chromatin // inferred from direct assay /// 0005634 // nucleus // inferred from electronic annotation /// 0005694 // chromosome // inferred from electronic annotation /// 0005720 // nuclear heterochromatin // inferred from electronic annotation	-0.057728053	0.004139885	TRUE
219264_s_at	LOC102725016 /// PPP2R3B	28227 /// 102725016	ENSG00000167393 /// OTTHUMG00000021052	serine/threonine-protein phosphatase 2A regulatory subunit B'' subunit beta-like /// protein phosphatase 2, regulatory subunit B'', beta	0000082 // G1/S transition of mitotic cell cycle // traceable author statement /// 0000278 // mitotic cell cycle // traceable author statement /// 0006470 // protein dephosphorylation // inferred from sequence or structural similarity /// 0007050 // cell cycle arrest // traceable author statement /// 0050790 // regulation of catalytic activity // traceable author statement	0000159 // protein phosphatase type 2A complex // inferred from sequence or structural similarity /// 0005634 // nucleus // traceable author statement /// 0005654 // nucleoplasm // traceable author statement	-0.087561544	0.004142478	TRUE
206864_s_at	HRK	8739	ENSG00000135116 /// OTTHUMG00000169328	harakiri, BCL2 interacting protein	0006915 // apoptotic process // inferred from electronic annotation /// 0032464 // positive regulation of protein homooligomerization // inferred from direct assay /// 0042981 // regulation of apoptotic process // inferred from electronic annotation /// 0043065 // positive regulation of apoptotic process // inferred from mutant phenotype /// 0090200 // positive regulation of release of cytochrome…	0005739 // mitochondrion // inferred from direct assay /// 0016020 // membrane // inferred from electronic annotation /// 0016021 // integral component of membrane // inferred from electronic annotation	0.233580428	0.004244937	TRUE
209136_s_at	USP10	9100	ENSG00000103194 /// OTTHUMG00000176770	ubiquitin specific peptidase 10	0006281 // DNA repair // inferred from electronic annotation /// 0006508 // proteolysis // inferred from electronic annotation /// 0006511 // ubiquitin-dependent protein catabolic process // inferred from electronic annotation /// 0006914 // autophagy // inferred from electronic annotation /// 0006974 // cellular response to DNA damage stimulus // inferred from electronic annotation /// 0010506 /…	0005634 // nucleus // inferred from direct assay /// 0005737 // cytoplasm // inferred from direct assay /// 0005768 // endosome // inferred from electronic annotation /// 0005769 // early endosome // inferred from direct assay /// 0045111 // intermediate filament cytoskeleton // inferred from direct assay	-0.153102288	0.004238327	TRUE
203062_s_at	MDC1	9656	ENSG00000137337 /// ENSG00000206481 /// ENSG00000224587 /// ENSG00000225589 /// ENSG00000228575 /// ENSG00000231135 /// ENSG00000234012 /// ENSG00000237095 /// OTTHUMG00000004846 /// OTTHUMG00000031075 /// OTTHUMG00000031345 /// OTTHUMG00000133719 /// OTTHUMG00000148757 /// OTTHUMG00000148951 /// OTTHUMG00000149229 /// OTTHUMG00000149465	mediator of DNA-damage checkpoint 1	0000724 // double-strand break repair via homologous recombination // traceable author statement /// 0006281 // DNA repair // traceable author statement /// 0006302 // double-strand break repair // traceable author statement /// 0006974 // cellular response to DNA damage stimulus // inferred from electronic annotation /// 0007049 // cell cycle // inferred from electronic annotation /// 0031573 //…	0005634 // nucleus // inferred from direct assay /// 0005654 // nucleoplasm // traceable author statement /// 0005694 // chromosome // inferred from sequence or structural similarity /// 0005730 // nucleolus // inferred from direct assay /// 0005925 // focal adhesion // inferred from direct assay	-0.197601686	0.004284516	TRUE
221369_at	MTNR1A	4543	ENSG00000168412 /// OTTHUMG00000185575	melatonin receptor 1A	0007165 // signal transduction // inferred from electronic annotation /// 0007186 // G-protein coupled receptor signaling pathway // inferred from electronic annotation /// 0007187 // G-protein coupled receptor signaling pathway, coupled to cyclic nucleotide second messenger // traceable author statement /// 0007617 // mating behavior // traceable author statement /// 0007623 // circadian rhythm …	0005886 // plasma membrane // traceable author statement /// 0005887 // integral component of plasma membrane // inferred from direct assay /// 0016020 // membrane // inferred from electronic annotation /// 0016021 // integral component of membrane // inferred from electronic annotation /// 0043235 // receptor complex // inferred from direct assay	0.039322851	0.004276646	TRUE
202338_at	TK1	7083	ENSG00000167900 /// OTTHUMG00000150674	thymidine kinase 1, soluble	0001889 // liver development // inferred from electronic annotation /// 0006139 // nucleobase-containing compound metabolic process // traceable author statement /// 0006206 // pyrimidine nucleobase metabolic process // traceable author statement /// 0006260 // DNA replication // inferred from electronic annotation /// 0009157 // deoxyribonucleoside monophosphate biosynthetic process // inferred …	0005737 // cytoplasm // inferred from electronic annotation /// 0005829 // cytosol // traceable author statement	-0.204219012	0.004302122	TRUE
219146_at	TEFM	79736	ENSG00000172171 /// OTTHUMG00000179029	transcription elongation factor, mitochondrial	0006119 // oxidative phosphorylation // inferred from mutant phenotype /// 0006259 // DNA metabolic process // inferred from direct assay /// 0006264 // mitochondrial DNA replication // inferred from mutant phenotype /// 0006351 // transcription, DNA-templated // inferred from electronic annotation /// 0006355 // regulation of transcription, DNA-templated // inferred from electronic annotation //…	0005739 // mitochondrion // inferred from direct assay /// 0005759 // mitochondrial matrix // inferred from direct assay /// 0030529 // ribonucleoprotein complex // inferred from direct assay /// 0042645 // mitochondrial nucleoid // inferred from direct assay	-0.124222048	0.00436523	TRUE
212320_at	TUBB	203068	ENSG00000183311 /// ENSG00000196230 /// ENSG00000224156 /// ENSG00000227739 /// ENSG00000229684 /// ENSG00000232421 /// ENSG00000232575 /// ENSG00000235067 /// OTTHUMG00000004838 /// OTTHUMG00000031059 /// OTTHUMG00000031329 /// OTTHUMG00000133718 /// OTTHUMG00000148754 /// OTTHUMG00000148943 /// OTTHUMG00000149222 /// OTTHUMG00000149458	tubulin, beta class I	0000086 // G2/M transition of mitotic cell cycle // traceable author statement /// 0000278 // mitotic cell cycle // traceable author statement /// 0006184 // GTP catabolic process // inferred from electronic annotation /// 0006928 // cellular component movement // traceable author statement /// 0007017 // microtubule-based process // traceable author statement /// 0009987 // cellular process // i…	0000242 // pericentriolar material // inferred from electronic annotation /// 0005634 // nucleus // inferred from direct assay /// 0005641 // nuclear envelope lumen // inferred from direct assay /// 0005737 // cytoplasm // inferred from electronic annotation /// 0005737 // cytoplasm // inferred from direct assay /// 0005829 // cytosol // traceable author statement /// 0005856 // cytoskeleton // t…	-0.137015807	0.00434295	TRUE
212138_at	PDS5A	23244	ENSG00000121892 /// OTTHUMG00000160582	PDS5, regulator of cohesion maintenance, homolog A (S. cerevisiae)	0000278 // mitotic cell cycle // traceable author statement /// 0007049 // cell cycle // inferred from electronic annotation /// 0007067 // mitotic nuclear division // inferred from electronic annotation /// 0008156 // negative regulation of DNA replication // inferred from mutant phenotype /// 0051301 // cell division // inferred from electronic annotation	0000775 // chromosome, centromeric region // traceable author statement /// 0000785 // chromatin // inferred from direct assay /// 0005634 // nucleus // inferred from direct assay /// 0005654 // nucleoplasm // traceable author statement /// 0005694 // chromosome // traceable author statement /// 0005730 // nucleolus // inferred from direct assay /// 0005829 // cytosol // traceable author statemen…	-0.121041939	0.004361394	TRUE
215933_s_at	HHEX	3087	ENSG00000152804 /// OTTHUMG00000018762	hematopoietically expressed homeobox	0000122 // negative regulation of transcription from RNA polymerase II promoter // inferred from direct assay /// 0001570 // vasculogenesis // inferred from electronic annotation /// 0001701 // in utero embryonic development // inferred from electronic annotation /// 0001889 // liver development // inferred from electronic annotation /// 0002009 // morphogenesis of an epithelium // inferred from …	0005634 // nucleus // inferred from direct assay /// 0005737 // cytoplasm // inferred from direct assay /// 0032993 // protein-DNA complex // inferred from direct assay	-0.143696521	0.004493155	TRUE
