# Supplementary material for: Microenvironmental niche divergence shapes BRCA1-dysregulated ovarian cancer morphological plasticity
Source: Nat Commun. 2018 Sep 25;9:3917. doi: 10.1038/s41467-018-06130-3 (PMC6156340; doi:10.1038/s41467-018-06130-3)
Supplement: Supplementary file 5 — Supplementary Data 3 [file 41467_2018_6130_MOESM5_ESM.xls]

## Sheet: EnrichMapDownC5GOBP
Supplementary Data 3. Enrichment analysis of genes differentially expressed in the diversified samples.
Universe.Size	Gene.Set.Size	Total.Hits	Expected.Hits	Observed.Hits	Pvalue	Adjusted.Pvalue	Gene.Set.Term	mat
13514	634	99	4.64452	32	7.1e-19	5.1e-16	GO_MITOTIC_CELL_CYCLE	CCNA2,CHEK1,GINS2,CEP76,MAD2L1,RANBP1,MCM10,PCNA,MELK,TTK,SPAG5,MCM5,NCAPG,MCM2,CDC45,BIRC5,SMC2,MCM7,KIFC1,NUP88,CDCA3,BUB1B,NUP153,FANCI,CDCA8,MCM6,FAM64A,OIP5,TIMELESS,MDC1,TUBB,PDS5A
13514	851	99	6.2342	36	8e-19	5.4e-16	GO_CELL_CYCLE_PROCESS	RAD54L,CCNA2,CHEK1,BRCA1,GINS2,CEP76,FANCG,ECT2,MAD2L1,RANBP1,MCM10,PCNA,MELK,TTK,SPAG5,MCM5,NCAPG,MCM2,CDC45,BIRC5,SMC2,MCM7,KIFC1,NUP88,CDCA3,BUB1B,NUP153,FANCI,CDCA8,MCM6,FAM64A,OIP5,TIMELESS,MDC1,TUBB,PDS5A
13514	1025	99	7.50888	38	5.5e-18	2.9e-15	GO_CELL_CYCLE	RAD54L,CCNA2,CHEK1,BRCA1,GINS2,CEP76,FANCG,ECT2,MAD2L1,RANBP1,MCM10,PCNA,MELK,TTK,SPAG5,MCM5,NCAPG,MCM2,CDC45,BIRC5,SMC2,PSMC3IP,MCM7,KIFC1,NUP88,CDCA3,BUB1B,NUP153,FANCI,CDCA8,MCM6,FAM64A,OIP5,TIMELESS,SUV39H2,MDC1,TUBB,PDS5A
13514	81	99	0.593385	11	1.5e-11	2.6e-09	GO_DNA_DEPENDENT_DNA_REPLICATION	GINS2,GINS3,RPAIN,MCM10,PCNA,MCM5,MCM2,CDC45,MCM7,RFC3,MCM6
13514	568	99	4.16102	23	1.4e-11	2.4e-09	GO_DNA_METABOLIC_PROCESS	RAD54L,CHEK1,BRCA1,GINS2,FANCG,GINS3,RPAIN,MCM10,WHSC1,PCNA,MCM5,MCM2,CDC45,PSMC3IP,MCM7,RFC3,ACTL6A,FANCI,MCM6,TIMELESS,USP10,MDC1,TK1
13514	169	99	1.23805	14	2e-11	3.4e-09	GO_DNA_REPLICATION	CHEK1,BRCA1,GINS2,GINS3,RPAIN,MCM10,PCNA,MCM5,MCM2,CDC45,MCM7,RFC3,MCM6,TIMELESS
13514	225	99	1.64829	15	8.2e-11	1.2e-08	GO_CELL_CYCLE_PHASE_TRANSITION	CHEK1,CEP76,RANBP1,MCM10,PCNA,MELK,MCM5,MCM2,CDC45,BIRC5,MCM7,BUB1B,MCM6,TIMELESS,TUBB
13514	276	99	2.0219	16	1.5e-10	2e-08	GO_MITOTIC_NUCLEAR_DIVISION	CCNA2,MAD2L1,SPAG5,NCAPG,BIRC5,SMC2,KIFC1,NUP88,CDCA3,BUB1B,NUP153,CDCA8,FAM64A,OIP5,TIMELESS,PDS5A
13514	781	99	5.7214	25	2.3e-10	3.1e-08	GO_CHROMOSOME_ORGANIZATION	RAD54L,CHEK1,BRCA1,GINS2,MAD2L1,WHSC1,PCNA,SPAG5,MCM5,NCAPG,MCM2,CDC45,BIRC5,SMC2,MCM7,KIFC1,RFC3,BUB1B,ACTL6A,CDCA8,MCM6,OIP5,SUV39H2,PDS5A,HHEX
13514	27	99	0.197795	7	7.2e-10	8.7e-08	GO_DNA_REPLICATION_INITIATION	GINS2,MCM10,MCM5,MCM2,CDC45,MCM7,MCM6
13514	363	99	2.65924	17	1e-09	1.2e-07	GO_ORGANELLE_FISSION	RAD54L,CCNA2,MAD2L1,SPAG5,NCAPG,BIRC5,SMC2,KIFC1,NUP88,CDCA3,BUB1B,NUP153,CDCA8,FAM64A,OIP5,TIMELESS,PDS5A
13514	165	99	1.20875	12	2.7e-09	3e-07	GO_CELL_CYCLE_CHECKPOINT	CCNA2,CHEK1,BRCA1,FANCG,MAD2L1,PCNA,TTK,CDC45,BIRC5,BUB1B,FANCI,MDC1
13514	345	99	2.52738	16	3.8e-09	4.1e-07	GO_CELL_DIVISION	CCNA2,ECT2,MAD2L1,SPAG5,NCAPG,BIRC5,SMC2,KIFC1,CDCA3,BUB1B,CDCA8,FAM64A,OIP5,TIMELESS,TUBB,PDS5A
13514	558	99	4.08776	18	1e-07	8.9e-06	GO_CELLULAR_RESPONSE_TO_DNA_DAMAGE_STIMULUS	RAD54L,CCNA2,CHEK1,BRCA1,GINS2,FANCG,RPAIN,MCM10,WHSC1,PCNA,CDC45,MCM7,RFC3,ACTL6A,FANCI,TIMELESS,USP10,MDC1
13514	452	99	3.31123	16	1.7e-07	1.3e-05	GO_REGULATION_OF_CELL_CYCLE_PROCESS	CCNA2,CHEK1,BRCA1,CEP76,ECT2,MAD2L1,RANBP1,PCNA,TTK,SPAG5,CDC45,BIRC5,PCID2,BUB1B,FANCI,THOC5
13514	204	99	1.49445	11	2.8e-07	2.2e-05	GO_CHROMOSOME_SEGREGATION	BRCA1,MAD2L1,TTK,SPAG5,NCAPG,BIRC5,SMC2,KIFC1,BUB1B,CDCA8,PDS5A
13514	363	99	2.65924	14	3.8e-07	2.9e-05	GO_DNA_REPAIR	RAD54L,CHEK1,BRCA1,GINS2,FANCG,RPAIN,WHSC1,PCNA,CDC45,RFC3,ACTL6A,FANCI,USP10,MDC1
13514	97	99	0.710596	8	5.3e-07	3.9e-05	GO_CELL_CYCLE_G1_S_PHASE_TRANSITION	RANBP1,MCM10,PCNA,MCM5,MCM2,CDC45,MCM7,MCM6
13514	97	99	0.710596	8	5.3e-07	3.9e-05	GO_G1_S_TRANSITION_OF_MITOTIC_CELL_CYCLE	RANBP1,MCM10,PCNA,MCM5,MCM2,CDC45,MCM7,MCM6
13514	1257	99	9.20845	26	7.7e-07	5.6e-05	GO_CELLULAR_RESPONSE_TO_STRESS	RAD54L,CCNA2,CHEK1,BRCA1,GINS2,FANCG,ECT2,RPAIN,MCM10,WHSC1,PCNA,MELK,PDIA4,GOSR2,CDC45,DERL2,MCM7,TFEC,RFC3,ACTL6A,FANCI,INSIG1,TIMELESS,SUV39H2,USP10,MDC1
13514	140	99	1.0256	9	8.3e-07	5.9e-05	GO_SISTER_CHROMATID_SEGREGATION	MAD2L1,SPAG5,NCAPG,BIRC5,SMC2,KIFC1,BUB1B,CDCA8,PDS5A
13514	75	99	0.54943	7	1.2e-06	8.1e-05	GO_MITOTIC_SISTER_CHROMATID_SEGREGATION	MAD2L1,SPAG5,NCAPG,SMC2,KIFC1,CDCA8,PDS5A
13514	194	99	1.42119	10	1.5e-06	9.8e-05	GO_REGULATION_OF_MICROTUBULE_BASED_PROCESS	CHEK1,BRCA1,CEP76,ECT2,RANBP1,TTK,SPAG5,BIRC5,KIFC1,TUBB
13514	250	99	1.83143	11	2.1e-06	0.00013	GO_PEPTIDYL_LYSINE_MODIFICATION	BRCA1,SENP3,WHSC1,PCNA,BIRC5,NUP88,NUP153,ACTL6A,CDCA8,SUV39H2,MDC1
13514	203	99	1.48712	10	2.3e-06	0.00014	GO_DNA_CONFORMATION_CHANGE	GINS2,MCM5,NCAPG,MCM2,CDC45,SMC2,MCM7,MCM6,OIP5,HHEX
13514	160	99	1.17212	9	2.5e-06	0.00016	GO_DNA_RECOMBINATION	RAD54L,BRCA1,GINS2,RPAIN,PCNA,CDC45,PSMC3IP,RFC3,ACTL6A
13514	172	99	1.26003	9	4.6e-06	0.00027	GO_NUCLEAR_CHROMOSOME_SEGREGATION	MAD2L1,SPAG5,NCAPG,BIRC5,SMC2,KIFC1,BUB1B,CDCA8,PDS5A
13514	182	99	1.33328	9	7.3e-06	0.00041	GO_NEGATIVE_REGULATION_OF_CELL_CYCLE_PROCESS	CCNA2,CHEK1,BRCA1,MAD2L1,PCNA,TTK,BUB1B,FANCI,THOC5
13514	67	99	0.490824	6	9.2e-06	0.00049	GO_REGULATION_OF_CHROMOSOME_SEGREGATION	ECT2,MAD2L1,TTK,SPAG5,PCID2,BUB1B
13514	101	99	0.739899	7	9e-06	0.00049	GO_PROTEIN_SUMOYLATION	BRCA1,PCNA,BIRC5,NUP88,NUP153,CDCA8,MDC1
13514	764	99	5.59686	18	9.5e-06	0.0005	GO_REGULATION_OF_CELL_CYCLE	CCNA2,CHEK1,BRCA1,CEP76,ECT2,MAD2L1,RANBP1,PCNA,TTK,SPAG5,CDC45,BIRC5,PCID2,BUB1B,FANCI,THOC5,MDC1,HHEX
13514	73	99	0.534779	6	1.5e-05	0.00076	GO_DNA_GEOMETRIC_CHANGE	GINS2,MCM5,MCM2,CDC45,MCM7,MCM6
13514	23	99	0.168492	4	2.2e-05	0.0011	GO_SPINDLE_CHECKPOINT	MAD2L1,TTK,BIRC5,BUB1B
13514	322	99	2.35889	11	2.3e-05	0.0011	GO_NEGATIVE_REGULATION_OF_ORGANELLE_ORGANIZATION	CHEK1,BRCA1,MAD2L1,RANBP1,TTK,SPAG5,BIRC5,KIFC1,BUB1B,INSIG1,TUBB
13514	391	99	2.86436	12	2.8e-05	0.0013	GO_REGULATION_OF_MITOTIC_CELL_CYCLE	CCNA2,CHEK1,MAD2L1,RANBP1,PCNA,TTK,CDC45,BIRC5,PCID2,BUB1B,FANCI,MDC1
13514	25	99	0.183143	4	3e-05	0.0014	GO_DNA_STRAND_ELONGATION_INVOLVED_IN_DNA_REPLICATION	GINS2,GINS3,PCNA,RFC3
13514	122	99	0.89374	7	3.1e-05	0.0014	GO_MITOTIC_CELL_CYCLE_CHECKPOINT	CCNA2,MAD2L1,PCNA,TTK,BUB1B,FANCI,MDC1
13514	125	99	0.915717	7	3.6e-05	0.0017	GO_DNA_INTEGRITY_CHECKPOINT	CCNA2,CHEK1,BRCA1,PCNA,CDC45,FANCI,MDC1
13514	173	99	1.26735	8	3.9e-05	0.0018	GO_NEGATIVE_REGULATION_OF_MITOTIC_CELL_CYCLE	CCNA2,CHEK1,MAD2L1,PCNA,TTK,BUB1B,FANCI,MDC1
13514	134	99	0.981649	7	5.6e-05	0.0025	GO_REGULATION_OF_NUCLEAR_DIVISION	CHEK1,MAD2L1,RANBP1,TTK,BIRC5,PCID2,BUB1B
13514	29	99	0.212446	4	5.6e-05	0.0025	GO_G2_DNA_DAMAGE_CHECKPOINT	CCNA2,CHEK1,BRCA1,FANCI
13514	30	99	0.219772	4	6.4e-05	0.0028	GO_DNA_STRAND_ELONGATION	GINS2,GINS3,PCNA,RFC3
13514	360	99	2.63727	11	6.4e-05	0.0028	GO_NEGATIVE_REGULATION_OF_CELL_CYCLE	CCNA2,CHEK1,BRCA1,MAD2L1,PCNA,TTK,BUB1B,FANCI,THOC5,MDC1,HHEX
13514	31	99	0.227098	4	7.3e-05	0.0031	GO_REGULATION_OF_CENTROSOME_CYCLE	CHEK1,BRCA1,CEP76,RANBP1
13514	31	99	0.227098	4	7.3e-05	0.0031	GO_NEGATIVE_REGULATION_OF_MITOTIC_NUCLEAR_DIVISION	CHEK1,MAD2L1,TTK,BUB1B
13514	142	99	1.04025	7	8.1e-05	0.0034	GO_NEGATIVE_REGULATION_OF_PROTEIN_COMPLEX_DISASSEMBLY	RANBP1,TTK,SPAG5,BIRC5,IRAK3,KIFC1,TUBB
13514	922	99	6.75433	18	0.00011	0.0045	GO_REGULATION_OF_ORGANELLE_ORGANIZATION	C1QBP,CHEK1,BRCA1,CEP76,ECT2,MAD2L1,RANBP1,TTK,SPAG5,HPS4,CDC45,BIRC5,KIFC1,PCID2,BUB1B,ACTL6A,INSIG1,TUBB
13514	202	99	1.4798	8	0.00012	0.0046	GO_POSITIVE_REGULATION_OF_CELL_CYCLE_PROCESS	BRCA1,ECT2,MAD2L1,RANBP1,PCNA,CDC45,BIRC5,PCID2
13514	608	99	4.45405	14	0.00013	0.0051	GO_PROTEIN_MODIFICATION_BY_SMALL_PROTEIN_CONJUGATION_OR_REMOVAL	BRCA1,MAD2L1,SENP3,PCNA,DCUN1D4,BIRC5,NUP88,CDCA3,BUB1B,NUP153,UBE2G1,CDCA8,USP10,MDC1
13514	153	99	1.12084	7	0.00013	0.005	GO_NUCLEOBASE_CONTAINING_COMPOUND_TRANSPORT	RANBP1,SLC25A17,SRSF3,NUP88,NUP153,THOC5,HHEX
13514	263	99	1.92667	9	0.00013	0.0051	GO_REGULATION_OF_CELL_CYCLE_PHASE_TRANSITION	CCNA2,MAD2L1,PCNA,TTK,CDC45,BIRC5,PCID2,BUB1B,FANCI
13514	216	99	1.58236	8	0.00018	0.0068	GO_REGULATION_OF_CELL_DIVISION	CHEK1,ECT2,MAD2L1,RANBP1,TTK,BIRC5,PCID2,BUB1B
13514	114	99	0.835134	6	0.00019	0.0069	GO_NUCLEAR_EXPORT	RANBP1,SRSF3,NUP88,NUP153,THOC5,HHEX
13514	40	99	0.293029	4	0.0002	0.0074	GO_NEGATIVE_REGULATION_OF_NUCLEAR_DIVISION	CHEK1,MAD2L1,TTK,BUB1B
13514	41	99	0.300355	4	0.00022	0.0081	GO_POSTREPLICATION_REPAIR	BRCA1,PCNA,RFC3,USP10
13514	120	99	0.879088	6	0.00025	0.0089	GO_DOUBLE_STRAND_BREAK_REPAIR	RAD54L,BRCA1,GINS2,WHSC1,CDC45,MDC1
13514	569	99	4.16834	13	0.00025	0.0091	GO_NEGATIVE_REGULATION_OF_CELLULAR_COMPONENT_ORGANIZATION	CHEK1,BRCA1,MAD2L1,RANBP1,TTK,SPAG5,NR1H3,BIRC5,IRAK3,KIFC1,BUB1B,INSIG1,TUBB
13514	178	99	1.30398	7	0.00033	0.011	GO_REGULATION_OF_PROTEIN_COMPLEX_DISASSEMBLY	RANBP1,TTK,SPAG5,BIRC5,IRAK3,KIFC1,TUBB
13514	127	99	0.930369	6	0.00034	0.012	GO_NEGATIVE_REGULATION_OF_CELL_CYCLE_PHASE_TRANSITION	CCNA2,MAD2L1,PCNA,TTK,BUB1B,FANCI
13514	46	99	0.336984	4	0.00035	0.012	GO_REGULATION_OF_INTERLEUKIN_12_PRODUCTION	C1QBP,IRAK3,TLR2,IRF8
13514	48	99	0.351635	4	0.00041	0.014	GO_NEGATIVE_REGULATION_OF_CELL_DIVISION	CHEK1,MAD2L1,TTK,BUB1B
13514	185	99	1.35526	7	0.00041	0.014	GO_NEGATIVE_REGULATION_OF_CYTOSKELETON_ORGANIZATION	BRCA1,RANBP1,TTK,SPAG5,BIRC5,KIFC1,TUBB
13514	87	99	0.637339	5	0.00044	0.015	GO_NEGATIVE_REGULATION_OF_PROTEIN_CATABOLIC_PROCESS	MAD2L1,TTK,IRAK3,DERL2,BUB1B
13514	687	99	5.03278	14	0.00046	0.015	GO_PEPTIDYL_AMINO_ACID_MODIFICATION	CHEK1,BRCA1,SENP3,WHSC1,PCNA,MELK,TTK,BIRC5,NUP88,NUP153,ACTL6A,CDCA8,SUV39H2,MDC1
13514	88	99	0.644665	5	0.00046	0.015	GO_SISTER_CHROMATID_COHESION	MAD2L1,BIRC5,BUB1B,CDCA8,PDS5A
13514	22	99	0.161166	3	0.00053	0.017	GO_PYRIMIDINE_NUCLEOSIDE_BIOSYNTHETIC_PROCESS	DCK,UMPS,TK1
13514	318	99	2.32958	9	0.00053	0.017	GO_ORGANELLE_LOCALIZATION	SPAG5,CTSC,GOSR2,BIRC5,PEX1,KIFC1,NUP88,CDCA8,HHEX
13514	23	99	0.168492	3	0.00061	0.019	GO_REGULATION_OF_CELL_CYCLE_CHECKPOINT	MAD2L1,PCID2,THOC5
13514	94	99	0.688619	5	0.00062	0.02	GO_RIBONUCLEOPROTEIN_COMPLEX_LOCALIZATION	SRSF3,NUP88,NUP153,THOC5,HHEX
13514	144	99	1.05491	6	0.00066	0.02	GO_RNA_LOCALIZATION	RANBP1,SRSF3,NUP88,NUP153,THOC5,HHEX
13514	54	99	0.39559	4	0.00065	0.02	GO_REGULATION_OF_SISTER_CHROMATID_SEGREGATION	MAD2L1,TTK,PCID2,BUB1B
13514	55	99	0.402915	4	0.00069	0.021	GO_RECOMBINATIONAL_REPAIR	RAD54L,BRCA1,GINS2,CDC45
13514	146	99	1.06956	6	0.0007	0.021	GO_REGULATION_OF_MICROTUBULE_POLYMERIZATION_OR_DEPOLYMERIZATION	RANBP1,TTK,SPAG5,BIRC5,KIFC1,TUBB
13514	98	99	0.717922	5	0.00076	0.022	GO_DNA_BIOSYNTHETIC_PROCESS	BRCA1,PCNA,RFC3,USP10,TK1
13514	408	99	2.9889	10	0.0008	0.024	GO_REGULATION_OF_CYTOSKELETON_ORGANIZATION	CHEK1,BRCA1,CEP76,ECT2,RANBP1,TTK,SPAG5,BIRC5,KIFC1,TUBB
13514	58	99	0.424893	4	0.00085	0.025	GO_REGULATION_OF_DNA_REPAIR	CHEK1,BRCA1,WHSC1,PCNA
13514	276	99	2.0219	8	0.00094	0.027	GO_POSITIVE_REGULATION_OF_CELL_CYCLE	BRCA1,ECT2,MAD2L1,RANBP1,PCNA,CDC45,BIRC5,PCID2
13514	27	99	0.197795	3	0.00098	0.028	GO_NEGATIVE_REGULATION_OF_CHROMOSOME_SEGREGATION	MAD2L1,TTK,BUB1B
13514	105	99	0.769202	5	0.001	0.029	GO_POSITIVE_REGULATION_OF_MITOTIC_CELL_CYCLE	MAD2L1,RANBP1,CDC45,BIRC5,PCID2
13514	64	99	0.468847	4	0.0012	0.033	GO_DNA_SYNTHESIS_INVOLVED_IN_DNA_REPAIR	BRCA1,PCNA,RFC3,USP10
13514	223	99	1.63364	7	0.0012	0.034	GO_REGULATION_OF_CHROMOSOME_ORGANIZATION	CHEK1,BRCA1,MAD2L1,TTK,CDC45,PCID2,BUB1B
13514	31	99	0.227098	3	0.0015	0.039	GO_PYRIMIDINE_CONTAINING_COMPOUND_BIOSYNTHETIC_PROCESS	DCK,UMPS,TK1
13514	32	99	0.234424	3	0.0016	0.043	GO_REGULATION_OF_FATTY_ACID_BIOSYNTHETIC_PROCESS	BRCA1,NR1H3,INSIG1
13514	117	99	0.857111	5	0.0017	0.044	GO_REGULATION_OF_RESPONSE_TO_DNA_DAMAGE_STIMULUS	CHEK1,BRCA1,WHSC1,PCNA,THOC5
13514	33	99	0.241749	3	0.0018	0.046	GO_NEGATIVE_REGULATION_OF_INNATE_IMMUNE_RESPONSE	NR1H3,IRAK3,PTPN2
13514	33	99	0.241749	3	0.0018	0.046	GO_TRANSLESION_SYNTHESIS	PCNA,RFC3,USP10

## Sheet: EnrichMapUpC5GOBP
Universe.Size	Gene.Set.Size	Total.Hits	Expected.Hits	Observed.Hits	Pvalue	Adjusted.Pvalue	Gene.Set.Term	mat
13514	31	58	0.133047	4	8.8e-06	0.0053	GO_RESPONSE_TO_MINERALOCORTICOID	CTGF,FOSB,FOS,JUNB
13514	526	58	2.25751	10	7.1e-05	0.021	GO_POSITIVE_REGULATION_OF_CELL_DEATH	PEA15,SOS2,ADIPOQ,CTGF,RHOB,SIK1,TIAM2,GADD45B,CYR61,HRK
13514	23	58	0.0987124	3	0.00013	0.033	GO_RESPONSE_TO_CORTICOSTERONE	FOSB,FOS,JUNB
13514	1230	58	5.27897	15	0.00016	0.039	GO_REGULATION_OF_CELL_DEATH	LMNA,PEA15,SOS2,EGR1,ADIPOQ,CTGF,RHOB,SIK1,JUNB,ACTN1,TIAM2,GADD45B,BMP8A,CYR61,HRK
13514	826	58	3.54506	12	0.00016	0.04	GO_BIOLOGICAL_ADHESION	MUC16,ARHGAP6,EGR1,DPP4,CDHR2,CTGF,OMD,RHOB,FZD7,ZAP70,ACTN1,CYR61
13514	604	58	2.59227	10	0.00022	0.049	GO_TRANSCRIPTION_FROM_RNA_POLYMERASE_II_PROMOTER	EGR1,CTGF,FOSB,FOS,JUNB,NR4A1,TFAP2C,MSC,TRIM29,GTF2B
