# Supplementary material for: Microenvironmental niche divergence shapes BRCA1-dysregulated ovarian cancer morphological plasticity
Source: Nat Commun. 2018 Sep 25;9:3917. doi: 10.1038/s41467-018-06130-3 (PMC6156340; doi:10.1038/s41467-018-06130-3)
Supplement: Supplementary file 6 — Supplementary Data 4 [file 41467_2018_6130_MOESM6_ESM.xlsx]

## Sheet: Sheet1
Supplementary Data 4. Copy number enrichment analysis result.
Copy number amplification
Symbol	Cytoband	Genomic_location	des	amp	nicheamp	del	nichedel	p	q
MTHFD1L	6q25.1b-q25.1c	chr6:151455382:151455416:+,chr6:151464355:151464369:+	methylenetetrahydrofolate dehydrogenase (NADP+ dependent) 1-like	6	6	14	4	0	0
MYO1E	15q22.2a	chr15:57216689:57216738:-	myosin IE	6	6	6	2	0	0
MYO5A	15q21.2c	chr15:50392764:50392813:-	myosin VA (heavy chain 12, myoxin)	6	6	5	2	0	0
SNORD109B	15q11.2e	chr15:23074600:23074649:+	small nucleolar RNA, C/D box 109B	6	6	10	3	0	0
Copy number deletion
Symbol	Cytoband	Genomic_location	des	amp	nicheamp	del	nichedel	p	q
ADAMTS13	9q34.2a	chr9:135314240:135314289:+	ADAM metallopeptidase with thrombospondin type 1 motif, 13	7	1	6	6	0	0
ADAMTSL2	9q34.2a	chr9:135430392:135430441:+	ADAMTS-like 2	7	1	6	6	0	0
ATP4B	13q34d	chr13:113351710:113351759:-	ATPase, H+/K+ exchanging, beta polypeptide	14	8	6	6	0	0
BARHL1	9q34.13b	chr9:134455264:134455313:+	BarH-like homeobox 1	5	0	6	6	0	0
BRD3	9q34.2b	chr9:135888065:135888114:-	bromodomain containing 3	7	1	6	6	0	0
C9orf171	9q34.13b	chr9:134438353:134438402:+	chromosome 9 open reading frame 171	7	1	6	6	0	0
C9orf62	9q34.3b	chr9:137377814:137377863:+	chromosome 9 open reading frame 62	13	2	6	6	0	0
C9orf9	9q34.13b	chr9:134753552:134753601:+	chromosome 9 open reading frame 9	6	0	7	7	0	0
COL5A1	9q34.3a	chr9:136874400:136874449:+	collagen, type V, alpha 1	8	1	6	6	0	0
DDX31	9q34.13b	chr9:134503278:134503327:-	DEAD (Asp-Glu-Ala-Asp) box polypeptide 31	6	0	6	6	0	0
FCN1	9q34.3a	chr9:136941287:136941336:-	ficolin (collagen/fibrinogen domain containing) 1	8	1	6	6	0	0
FCN2	9q34.3a	chr9:136919054:136919103:+	ficolin (collagen/fibrinogen domain containing lectin) 2	8	1	6	6	0	0
GAS6	13q34d	chr13:113589069:113589118:+	growth arrest-specific 6	15	9	6	6	0	0
GTF3C4	9q34.13b	chr9:134554220:134554269:+	general transcription factor IIIC, polypeptide 4, 90kDa	6	0	6	6	0	0
HMG20A	15q24.3b	chr15:75564611:75564660:+	high mobility group 20A	15	4	6	6	0	0
NR3C2	4q31.23b	chr4:149219678:149219727:-	nuclear receptor subfamily 3, group C, member 2	9	2	6	6	0	0
NTNG2	9q34.13b	chr9:134107504:134107553:+	netrin G2	8	1	6	6	0	0
OLFM1	9q34.3a-q34.3b	chr9:137108931:137108980:+	olfactomedin 1	8	1	6	6	0	0
RXRA	9q34.2b	chr9:136472035:136472084:+	retinoid X receptor, alpha	7	1	6	6	0	0
SARDH	9q34.2a	chr9:135518851:135518900:-	sarcosine dehydrogenase	7	1	6	6	0	0
SETX	9q34.13b	chr9:134129464:134129513:-	senataxin	8	1	7	7	0	0
SLC2A6	9q34.2a	chr9:135326073:135326122:-	solute carrier family 2 (facilitated glucose transporter), member 6	7	1	6	6	0	0
TSC1	9q34.13b	chr9:134776349:134776398:-	tuberous sclerosis 1	6	0	10	10	0	0
TTF1	9q34.13b	chr9:134241253:134241302:-	transcription termination factor, RNA polymerase I	7	1	6	6	0	0
VAV2	9q34.2a-q34.2b	chr9:135617049:135617098:-	vav 2 guanine nucleotide exchange factor	7	1	6	6	0	0
WDR5	9q34.2b	chr9:136014547:136014596:+	WD repeat domain 5	6	1	6	6	0	0
