# Supplementary material for: Microenvironmental niche divergence shapes BRCA1-dysregulated ovarian cancer morphological plasticity
Source: Nat Commun. 2018 Sep 25;9:3917. doi: 10.1038/s41467-018-06130-3 (PMC6156340; doi:10.1038/s41467-018-06130-3)
Supplement: Supplementary file 7 — Supplementary Data 5 [file 41467_2018_6130_MOESM7_ESM.xlsx]

## Sheet: Sheet1
Supplementary Data 5. Methylation data analysis result.
Symbol	chromosome_name	p	q	FC
FAM123B	23	3.45533e-07	0.0034278	0.598385
WHSC1	4	4.4874e-07	0.0034278	0.890993
GFOD1	6	3.58227e-06	0.0161324	0.894803
RNF43	17	5.4782e-06	0.0161324	1.15383
PRKAB2	1	5.6522e-06	0.0161324	0.885409
CAMSAP1	9	6.68007e-06	0.0161324	0.968003
EIF4A3	17	7.39172e-06	0.0161324	0.908089
CAMK1D	10	1.09448e-05	0.0186436	0.908959
KLF8	23	1.0983e-05	0.0186436	0.532911
EIF2B4	2	1.30496e-05	0.019501	0.886982
XK	23	1.70366e-05	0.019501	0.906415
KRT74	12	1.82538e-05	0.019501	1.01262
RPS6KA3	23	1.89771e-05	0.019501	0.653269
MAGT1	23	1.94419e-05	0.019501	0.582769
FAM55A	11	1.97898e-05	0.019501	0.89
DEDD2	19	2.07442e-05	0.019501	0.895473
HMGN4	6	2.16997e-05	0.019501	1.31155
ALDH1A3	15	2.43348e-05	0.0206541	0.761177
ZFP161	18	2.66311e-05	0.0214134	0.991754
LARP7	4	3.26166e-05	0.0221895	0.949552
ARFRP1	20	3.50944e-05	0.0221895	0.896973
USPL1	13	3.56481e-05	0.0221895	1.17559
LOX	5	3.59281e-05	0.0221895	0.89513
ZNF673	23	4.1769e-05	0.0221895	0.649899
NR2F6	19	4.2532e-05	0.0221895	0.869149
WDR45	23	4.31965e-05	0.0221895	0.70252
UTP14C	13	4.38709e-05	0.0221895	0.995694
IMPG2	3	4.64299e-05	0.0221895	0.950856
APEX2	23	4.66694e-05	0.0221895	0.622639
GSTA5	6	4.76393e-05	0.0221895	0.973415
CALB1	8	4.81314e-05	0.0221895	0.720898
SFRS12	5	4.82552e-05	0.0221895	0.876498
C17orf101	17	4.87533e-05	0.0221895	1.25485
STOML3	13	4.93828e-05	0.0221895	0.893199
NOG	17	5.11866e-05	0.0223429	0.869654
SRF	6	5.30527e-05	0.0225142	0.464238
GYPB	4	5.49832e-05	0.0226794	0.965379
PACS1	11	5.64112e-05	0.0226794	0.892651
PTPN3	9	5.88957e-05	0.0228399	0.947249
ATP8A1	4	5.98003e-05	0.0228399	1.13657
ADAD2	16	6.13372e-05	0.0228555	1.01904
GSPT2	23	6.68471e-05	0.0243155	0.758467
SPEF1	20	7.03037e-05	0.0249781	0.804547
LRRC39	1	7.58071e-05	0.0262575	0.990211
HDAC6	23	7.7342e-05	0.0262575	0.648597
TUBAL3	10	7.98992e-05	0.0264957	0.941946
PTPRO	12	8.15124e-05	0.0264957	0.787479
UBA1	23	8.67541e-05	0.0276121	0.802365
TPH1	11	8.93819e-05	0.0278679	0.929491
C4orf21	4	9.41622e-05	0.0284986	0.982894
SACS	13	9.58085e-05	0.0284986	0.973865
FGD1	23	9.70011e-05	0.0284986	0.672302
NXNL1	19	0.000101162	0.0291602	1.04201
MID1IP1	23	0.000103177	0.0291905	0.616758
CLEC1A	12	0.000112174	0.0302174	0.955335
POLR1C	6	0.000112174	0.0302174	0.94639
ICK	6	0.00011559	0.0302174	1.13623
LSM6	4	0.000115806	0.0302174	1.1368
LAMP1	13	0.000117519	0.0302174	1.17059
PRR22	NA	0.000118675	0.0302174	0.993626
CENPN	16	0.00012645	0.0310042	0.896555
C14orf147	14	0.000126759	0.0310042	0.929482
SH3BGRL	23	0.000129567	0.0310042	0.665841
NEO1	15	0.000129882	0.0310042	0.813786
GAB3	23	0.000138683	0.0325956	0.704439
TFB1M	6	0.000142771	0.0330482	0.973266
C6orf15	6	0.000145912	0.0331001	0.992102
SLC35A2	23	0.000147329	0.0331001	0.644618
KCNG1	20	0.000151292	0.0334979	0.834889
DNAJC25	NA	0.000153496	0.0335003	0.991914
MAGEH1	23	0.000156481	0.0336709	0.588002
RND3	2	0.00016458	0.0349217	1.09194
ARAF	23	0.000169789	0.0355335	0.773341
SLC2A6	9	0.000174318	0.0359883	0.877833
GPR18	13	0.000177259	0.0361075	0.98756
NONO	23	0.000179817	0.0361465	0.636186
UBE2K	4	0.000185036	0.036502	1.1968
RUNX3	1	0.000186364	0.036502	1.02998
UBE3A	15	0.000194803	0.0373075	0.830167
DENND4C	9	0.000196372	0.0373075	0.955969
MMGT1	23	0.000201087	0.0373075	0.754312
AHNAK	11	0.000202042	0.0373075	0.626992
TMEM182	2	0.00020445	0.0373075	0.971591
TMEM79	1	0.000205907	0.0373075	0.708836
STIM2	4	0.000208358	0.0373075	1.08942
SRPX	23	0.000210928	0.0373075	0.789789
COG4	16	0.000212839	0.0373075	1.17685
ICA1	7	0.000215876	0.0373075	0.885114
COBRA1	9	0.000219989	0.0373075	0.87909
USF1	1	0.00022155	0.0373075	0.867899
C11orf58	11	0.000222222	0.0373075	1.27009
HBZ	16	0.000230343	0.0381588	1.01269
CHD2	15	0.000237745	0.0381588	0.971308
ARX	23	0.000238863	0.0381588	0.648941
ALG3	3	0.000243386	0.0381588	1.12288
TSC22D2	3	0.000247409	0.0381588	0.880751
USP13	3	0.000248569	0.0381588	0.82673
BCL2L2	14	0.00025445	0.0381588	0.935664
PRDX4	23	0.000255046	0.0381588	0.702457
SOX3	23	0.00026107	0.0381588	0.638646
ZNF295	21	0.000262291	0.0381588	0.903867
MMP21	10	0.000263517	0.0381588	1.01017
RPGR	23	0.000265986	0.0381588	0.566596
CA5B	23	0.000266606	0.0381588	1.22278
SFRS18	6	0.000270358	0.0381588	0.967535
ARFIP2	11	0.000270878	0.0381588	0.888725
SLC9A7	23	0.000270988	0.0381588	0.764031
TCF12	15	0.000271619	0.0381588	0.910277
TAS2R4	7	0.000272252	0.0381588	0.989038
SCN1B	19	0.000281911	0.0384976	0.818355
HAUS3	NA	0.000283881	0.0384976	0.981308
BRCA1	17	0.000284541	0.0384976	0.984153
EFEMP2	11	0.000286528	0.0384976	1.25988
MAP1LC3A	20	0.000288528	0.0384976	0.979298
DNAJC5	20	0.000292568	0.0384976	0.883426
FAM12A	14	0.000293926	0.0384976	0.983948
GLG1	16	0.000297348	0.0384976	1.17491
GLTSCR1	19	0.000297348	0.0384976	0.976855
TRO	23	0.000302201	0.0387971	0.659779
CAND1	12	0.000305713	0.0389209	0.925845
OGT	23	0.000313574	0.0395918	0.586375
WFDC3	20	0.000317209	0.0397225	0.961889
CD163L1	12	0.000325346	0.0403151	0.933576
TMEM149	19	0.000327599	0.0403151	1.01324
HCP5	6	0.000335985	0.0403151	1.16946
BMP2K	4	0.000337531	0.0403151	1.21442
ATP2B1	12	0.000339084	0.0403151	0.98425
VAMP4	1	0.000346154	0.0403151	0.918376
DAPK1	9	0.000347744	0.0403151	0.950981
ZNF584	19	0.000353758	0.0403151	0.748467
CXorf58	23	0.000355797	0.0403151	0.708282
SART1	11	0.000356611	0.0403151	0.939131
ENDOG	9	0.000361537	0.0403151	1.12829
KITLG	12	0.00036569	0.0403151	0.877174
RSRC1	3	0.000366526	0.0403151	1.12475
FABP2	4	0.000368203	0.0403151	0.948042
TMEM207	3	0.000372427	0.0403151	0.982762
C6orf192	6	0.000372555	0.0403151	1.30159
AP4S1	14	0.00037413	0.0403151	0.81596
FLJ30058	NA	0.000380146	0.0403151	0.809992
CENPK	5	0.00038127	0.0403151	1.22257
UGT8	4	0.000381881	0.0403151	0.98649
BYSL	6	0.000382751	0.0403151	1.16153
CCL2	17	0.000384498	0.0403151	0.742752
TMEM184C	4	0.000388013	0.0403151	1.10075
CLOCK	4	0.000391559	0.0403151	0.972461
ADAT1	16	0.000396033	0.0403151	1.14849
ANKRD46	8	0.000396933	0.0403151	0.929296
ASFMR1	NA	0.000400555	0.0403151	0.735265
BTG3	21	0.000406045	0.0403151	0.694703
UBA6	4	0.000406222	0.0403151	1.23301
SACM1L	3	0.000408816	0.0403151	0.909283
ARHGAP26	5	0.000409744	0.0403151	0.950315
KLHL6	3	0.000411605	0.0403151	0.73644
PLCL1	2	0.000412358	0.0403151	0.975259
PIGO	9	0.00041913	0.0403151	1.18879
TCP11L1	11	0.000421031	0.0403151	0.712624
TRAPPC2	23	0.000421984	0.0403151	0.811983
DNAJC15	13	0.000423897	0.0403151	0.99197
CRYM	16	0.000423936	0.0403151	0.94839
PIGA	23	0.000424857	0.0403151	0.665664
HIATL1	9	0.000431783	0.0407194	0.987487
ZDHHC1	16	0.000434565	0.0407304	1.13849
FCF1	14	0.000448505	0.0417097	0.981929
C5orf24	5	0.000452116	0.0417097	1.2255
YY2	23	0.000457686	0.0417097	0.958407
KLHL4	23	0.000460785	0.0417097	0.735249
CWF19L2	11	0.000460785	0.0417097	0.994446
SAT1	23	0.000467042	0.0417097	0.521057
C17orf85	17	0.0004702	0.0417097	0.965749
CD44	11	0.0004702	0.0417097	0.901916
BIRC2	11	0.000472316	0.0417097	1.13963
POU1F1	3	0.00048195	0.0420675	0.923698
ARPC1A	7	0.000487382	0.0420675	1.09322
SMPX	23	0.000487382	0.0420675	0.94576
TM6SF1	15	0.000494222	0.0422578	0.88754
ATP6V0B	1	0.000499532	0.0422578	1.18978
ZNF512	2	0.00050065	0.0422578	0.895847
HPX	11	0.000508462	0.0426813	0.907669
GLE1	9	0.000523516	0.0430569	1.16921
CIAPIN1	16	0.000525073	0.0430569	0.989752
VIPR1	3	0.000525855	0.0430569	0.884554
SENP6	6	0.000527029	0.0430569	1.14773
ARG1	6	0.00053412	0.0434042	0.992459
GABARAP	17	0.000537699	0.0434638	1.12269
C9orf85	9	0.0005413	0.0435246	0.922475
HDAC8	23	0.000544923	0.0435866	0.832024
ORMDL2	12	0.00054857	0.0436497	1.18264
DLG3	23	0.000553467	0.0438112	0.85728
SF3A3	1	0.000562135	0.0438553	0.916217
MYOD1	11	0.000563383	0.0438553	0.893258
NCL	2	0.000565888	0.0438553	0.782347
SEC13	NA	0.000577288	0.0438553	0.909647
TRAF7	16	0.000579851	0.0438553	0.940473
CEP170	1	0.000581136	0.0438553	0.972518
SYNCRIP	6	0.000586303	0.0438553	1.16229
C5orf13	5	0.000587601	0.0438553	0.991266
UBAC1	9	0.000588903	0.0438553	1.15009
UCK1	9	0.000594777	0.0438553	0.792063
NKD1	16	0.000596766	0.0438553	0.878847
TRAPPC10	21	0.000599408	0.0438553	0.928635
NXF1	11	0.000600734	0.0438553	0.927161
GZF1	20	0.000600734	0.0438553	0.989437
RAB1A	2	0.000604727	0.0438553	0.910178
C19orf63	19	0.000606063	0.0438553	0.993036
SEC24B	4	0.000611436	0.0438553	0.919441
TBC1D19	4	0.000611436	0.0438553	1.10222
ZNF703	8	0.000622315	0.0441038	0.853218
CADM3	1	0.000623688	0.0441038	0.708319
ERBB2IP	5	0.000626449	0.0441038	1.18023
ANKRD10	13	0.00063477	0.0444847	1.24198
SMOX	20	0.000642354	0.0448106	0.907898
PHF8	23	0.00064888	0.0448507	0.856572
ITPKB	1	0.00064888	0.0448507	0.934276
KIAA0240	6	0.000651736	0.0448507	0.973127
AARS	16	0.000660377	0.0452416	0.989351
CRYBB2	22	0.000669124	0.0456362	0.980251
KLK10	19	0.000677979	0.0459	0.941325
C7orf55	7	0.00069032	0.0459	0.881895
MAOA	23	0.000697539	0.0459	0.827497
FAM122C	23	0.000699065	0.0459	0.651394
NFE2L2	2	0.000700594	0.0459	0.930215
KIAA0892	19	0.000703662	0.0459	0.896903
PRIM2	6	0.0007052	0.0459	1.13372
CSTF2	23	0.0007052	0.0459	0.661315
SNAPC1	14	0.000706742	0.0459	0.937504
IFT140	16	0.000708278	0.0459	0.975575
MKS1	17	0.000717622	0.0459	0.986332
SMC5	9	0.000717622	0.0459	1.11918
CENPI	23	0.00072034	0.0459	0.953472
EYA2	20	0.000720759	0.0459	0.886505
KLRA1	12	0.000722332	0.0459	0.970076
EHHADH	3	0.000727071	0.0459	0.765065
MAFK	7	0.000727071	0.0459	0.840388
RNF213	17	0.000744696	0.0462395	0.896252
DYNLT3	23	0.000751203	0.0462395	0.709086
TAS2R19	NA	0.000752837	0.0462395	0.956826
SKA2	NA	0.000754476	0.0462395	1.15
WNT6	2	0.000756117	0.0462395	0.938802
HIF1AN	10	0.000757762	0.0462395	1.17213
SMUG1	12	0.000760232	0.0462395	1.20609
LIAS	4	0.000761062	0.0462395	1.17993
HIST1H4A	6	0.000762716	0.0462395	0.888851
SLITRK2	23	0.000762716	0.0462395	0.775273
KCNH5	14	0.000769369	0.0462756	0.818984
P11	NA	0.000769369	0.0462756	0.968755
TMCC1	3	0.000779449	0.0465273	0.967187
CNKSR2	23	0.000781141	0.0465273	0.803878
WDR44	23	0.000784535	0.0465273	0.655885
CCL22	16	0.00079308	0.0465273	1.01104
FAT1	4	0.000796695	0.0465273	0.922721
MYST4	10	0.000801712	0.0465273	0.957641
TPRG1	3	0.000801712	0.0465273	0.977214
CLGN	4	0.000808472	0.0465273	1.17972
SCHIP1	3	0.00081043	0.0465273	1.22954
C19orf18	19	0.000812185	0.0465273	0.964176
GDF15	19	0.000813942	0.0465273	0.850492
SMC2	9	0.000817468	0.0465273	1.17021
POLS	5	0.000818468	0.0465273	0.904103
APCDD1L	20	0.000819237	0.0465273	0.505502
SLC7A9	19	0.000822784	0.0465557	0.995095
C8orf31	8	0.000837117	0.0470096	0.779778
GNAL	18	0.000842551	0.0470096	0.982326
MIR7-3	NA	0.000844369	0.0470096	0.763655
DYX1C1	15	0.000846192	0.0470096	0.985792
MGMT	10	0.000846192	0.0470096	0.98657
DMP1	4	0.000849847	0.0470416	0.972017
HIST1H1T	6	0.000857202	0.0471074	0.997116
CNRIP1	2	0.000857202	0.0471074	0.85058
ZNF75D	23	0.000868103	0.0475355	0.751269
PPP2R2D	10	0.000873967	0.0476182	0.989542
PCSK1N	23	0.000875848	0.0476182	0.78484
TP53	17	0.000883412	0.0478591	1.13585
PTPN13	4	0.000892951	0.0480075	1.12588
NIPAL2	NA	0.00089487	0.0480075	0.887592
ZDHHC7	16	0.000896793	0.0480075	1.12495
GABRR2	6	0.00089872	0.0480075	0.987483
ASPRV1	2	0.000908623	0.0483674	1.00406
SLC25A43	23	0.000916236	0.0484754	0.744803
ART3	4	0.000918202	0.0484754	0.955188
FAM172A	5	0.000920171	0.0484754	0.946522
KRBA2	17	0.000924122	0.0485162	0.966145
CENPP	9	0.000936213	0.0489827	0.988492
GNL3L	23	0.000942096	0.0491222	0.664142
CCDC6	10	0.000952221	0.0494813	0.928074
UBQLN2	23	0.000958344	0.0496306	0.794515
RGS13	1	0.000964503	0.0497809	0.949355
NPVF	7	0.0009707	0.049932	0.968499
