# Supplementary material for: Microenvironmental niche divergence shapes BRCA1-dysregulated ovarian cancer morphological plasticity
Source: Nat Commun. 2018 Sep 25;9:3917. doi: 10.1038/s41467-018-06130-3 (PMC6156340; doi:10.1038/s41467-018-06130-3)
Supplement: Supplementary file 8 — Supplementary Data 6 [file 41467_2018_6130_MOESM8_ESM.xlsx]

## Sheet: table_revision.txt
Supplementary Data 6. A summary of calculated somatic mutational and neoantigen load for the 40 patients with data available in the Immunoreactive subtype. (ID=TCGA patient ID; DIVER=whether tumor morphological diversification is observed (TRUE) or not (FALSE); #MUTS_TCGA=(somatic)mutational load as calculated by TCGA; #MUTS=(somatic)mutational load as calculated by us with the variant calling pr…
ID	DIVER	#MUTS_TCGA	#MUTS	#STRONG_B	#WEAK_B	#STRONG_B+#WEAK_B	#<500nM
TCGA-04-1348	TRUE	36	25	12	50	62	35
TCGA-04-1357	TRUE	54	54	56	147	203	110
TCGA-09-0366	TRUE	34	43	46	109	155	47
TCGA-09-2044	TRUE	76	72	23	84	107	30
TCGA-09-2051	FALSE	85	102	92	191	283	139
TCGA-13-0723	TRUE	35	42	42	118	160	133
TCGA-13-0760	TRUE	149	149	149	372	521	231
TCGA-13-0795	TRUE	54	62	40	116	156	122
TCGA-13-0805	TRUE	NA	19	9	38	47	32
TCGA-13-0885	FALSE	128	129	108	278	386	298
TCGA-13-0897	TRUE	43	46	72	160	232	151
TCGA-13-1410	TRUE	52	81	60	177	237	85
TCGA-13-1484	FALSE	32	38	28	94	122	68
TCGA-13-1496	TRUE	48	58	43	129	172	94
TCGA-13-2060	FALSE	41	50	37	110	147	60
TCGA-20-0987	TRUE	19	25	13	39	52	18
TCGA-20-0991	TRUE	58	48	42	90	132	79
TCGA-23-1123	TRUE	72	60	61	135	196	103
TCGA-23-2077	FALSE	60	37	44	99	143	113
TCGA-23-2079	FALSE	42	47	34	103	137	33
TCGA-23-2084	TRUE	NA	88	49	130	179	83
TCGA-24-1474	FALSE	52	50	57	122	179	156
TCGA-24-1551	TRUE	30	46	34	96	130	41
TCGA-24-2261	FALSE	30	35	36	90	126	50
TCGA-24-2267	TRUE	89	86	75	214	289	140
TCGA-24-2281	FALSE	49	52	41	108	149	59
TCGA-24-2288	FALSE	87	68	52	140	192	98
TCGA-24-2290	TRUE	41	51	41	123	164	81
TCGA-25-1313	TRUE	117	111	133	274	407	94
TCGA-25-2392	FALSE	85	75	51	174	225	29
TCGA-25-2396	FALSE	23	19	22	35	57	26
TCGA-29-2427	TRUE	49	63	35	104	139	93
TCGA-57-1994	FALSE	NA	61	42	120	162	80
TCGA-59-2351	FALSE	71	85	80	225	305	83
TCGA-61-1995	FALSE	24	28	33	67	100	38
TCGA-61-2000	FALSE	34	39	26	85	111	45
TCGA-61-2002	FALSE	35	47	33	84	117	66
TCGA-61-2012	FALSE	92	90	69	155	224	144
TCGA-61-2094	FALSE	44	45	41	90	131	77
TCGA-61-2104	FALSE	41	44	27	80	107	42
